# Supplementary material for: 2-Diethyl­amino-6-methyl­pyrimidin-4(3H)-one
Source: Acta Crystallogr Sect E Struct Rep Online. 2011 Oct 8;67(Pt 11):o2904. doi: 10.1107/S1600536811040451 (PMC3247320; doi:10.1107/S1600536811040451)
Supplement: Supplementary file 1 [file e-67-o2904-sup1.cif]

##############################################################################
#                                                                            #
# This CIF contains the data in a paper accepted for publication in          #
# Acta Crystallographica Section E. It conforms to the requirements of       #
# Notes for Authors for Acta Crystallographica Section E, and has been       #
# peer reviewed under the auspices of the IUCr Commission on Journals.       #
#                                                                            #
# Full details of the Crystallographic Information File format               #
# are given in the paper "The Crystallographic Information File (CIF):       #
# a New Standard Archive File for Crystallography" by S. R. Hall, F. H.      #
# Allen and I. D. Brown [Acta Cryst. (1991), A47, 655-685].                  #
#                                                                            #
# The current version of the core CIF dictionary is obtainable from          #
# ftp://ftp.iucr.org/pub/cif_core.dic.                                       #
#                                                                            #
# Software is freely available for graphical display of the structure(s)     #
# in this CIF. For information consult the CIF software page                 #
# http://www.iucr.org/resources/cif/software.                                #
#                                                                            #
# This file may be used for bona fide research purposes within the           #
# scientific community so long as proper attribution is given to the journal # 
# article from which it was obtained.                                        #
#                                                                            #
##############################################################################
data_global
_audit_creation_method     SHELXL-97
_journal_data_validation_number     ?
_journal_date_recd_electronic     2011-09-26
_journal_date_accepted     2011-10-01
_journal_name_full     'Acta Crystallographica, Section E'
_journal_year     2011
_journal_volume     67
_journal_issue     11
_journal_page_first     o2904
_journal_page_last     o2904
_journal_paper_category     QO
_journal_coeditor_code     HB6420
_publ_contact_author_name     'Mei-Yi Wang'
_publ_contact_author_address
;
College of Chemistry and Chemical Engineering,
The North University for Ethnics, Yinchuan 750021,
People's Republic of China
;
_publ_contact_author_email     aseonliu@gmail.com
_publ_contact_author_fax     ?
_publ_contact_author_phone     ?
_publ_section_title
;
2-Diethylamino-6-methylpyrimidin-4(3<i>H</i>)-one
;
loop_
    _publ_author_name
    _publ_author_footnote
    _publ_author_address
    'Mei-Yi Wang' .
;
College of Chemistry and Chemical Engineering,
The North University for Ethnics, Yinchuan 750021
People's Republic of China
;
data_I
_chemical_name_systematic
;
2-Diethylamino-6-methylpyrimidin-4(3<i>H</i>)-one
;
_chemical_name_common     ?
_chemical_formula_moiety     'C9 H15 N3 O'
_chemical_formula_sum     'C9 H15 N3 O'
_chemical_formula_iupac     'C9 H15 N3 O'
_chemical_formula_weight     181.24
_chemical_melting_point     ?
_symmetry_cell_setting     triclinic
_symmetry_space_group_name_H-M     'P -1'
loop_
    _symmetry_equiv_pos_as_xyz
    'x, y, z'
    '-x, -y, -z'
_cell_length_a     11.799(5)
_cell_length_b     12.136(5)
_cell_length_c     15.023(5)
_cell_angle_alpha     92.753(5)
_cell_angle_beta     94.538(6)
_cell_angle_gamma     112.103(5)
_cell_volume     1979.6(13)
_cell_formula_units_Z     8
_cell_measurement_reflns_used     6611
_cell_measurement_theta_min     1.8
_cell_measurement_theta_max     27.9
_cell_measurement_temperature     113(2)
_exptl_crystal_description     Prism
_exptl_crystal_colour     Colorless
_exptl_crystal_size_max     0.20
_exptl_crystal_size_mid     0.18
_exptl_crystal_size_min     0.10
_exptl_crystal_density_diffrn     1.216
_exptl_crystal_density_meas     ?
_exptl_crystal_density_method     'not measured'
_exptl_crystal_F_000     784
_exptl_absorpt_coefficient_mu     0.082
_exptl_absorpt_correction_type     multi-scan
_exptl_absorpt_process_details     '(CrystalClear; Rigaku/MSC, 2005)'
_exptl_absorpt_correction_T_min     0.9837
_exptl_absorpt_correction_T_max     0.9918
_exptl_special_details     ?
_diffrn_ambient_temperature     113(2)
_diffrn_radiation_type     MoK\a
_diffrn_radiation_wavelength     0.71073
_diffrn_radiation_source     'rotating anode'
_diffrn_radiation_monochromator     multilayer
_diffrn_measurement_device_type     'Rigaku Saturn CCD area-detector'
_diffrn_measurement_method     '\w and \f'
_diffrn_detector_area_resol_mean     14.63
_diffrn_reflns_number     20802
_diffrn_reflns_av_R_equivalents     0.0333
_diffrn_reflns_av_sigmaI/netI     0.0641
_diffrn_reflns_theta_min     1.82
_diffrn_reflns_theta_max     27.87
_diffrn_reflns_theta_full     27.87
_diffrn_measured_fraction_theta_max     0.984
_diffrn_measured_fraction_theta_full     0.984
_diffrn_reflns_limit_h_min     -15
_diffrn_reflns_limit_h_max     15
_diffrn_reflns_limit_k_min     -15
_diffrn_reflns_limit_k_max     15
_diffrn_reflns_limit_l_min     -14
_diffrn_reflns_limit_l_max     19
_diffrn_standards_number     0
_diffrn_standards_interval_count     0
_diffrn_standards_interval_time     0
_diffrn_standards_decay_%     0
_refine_special_details
;
Refinement of <i>F</i>^2^ against ALL reflections. The weighted <i>R</i>-factor
<i>wR</i> and goodness of fit <i>S</i> are based on <i>F</i>^2^, conventional
<i>R</i>-factors <i>R</i> are based on <i>F</i>, with <i>F</i> set to zero for
negative <i>F</i>^2^. The threshold expression of <i>F</i>^2^ >
\s(<i>F</i>^2^) is used only for calculating <i>R</i>-factors(gt) <i>etc</i>.
and is not relevant to the choice of reflections for refinement.
<i>R</i>-factors based on <i>F</i>^2^ are statistically about twice as large
as those based on <i>F</i>, and <i>R</i>- factors based on ALL data will be
even larger.
;
_reflns_number_total     9288
_reflns_number_gt     6322
_reflns_threshold_expression     I>2\s(I)
_refine_ls_structure_factor_coef     Fsqd
_refine_ls_matrix_type     full
_refine_ls_R_factor_all     0.0704
_refine_ls_R_factor_gt     0.0452
_refine_ls_wR_factor_gt     0.0872
_refine_ls_wR_factor_ref     0.0968
_refine_ls_goodness_of_fit_ref     0.961
_refine_ls_restrained_S_all     0.961
_refine_ls_number_reflns     9288
_refine_ls_number_parameters     481
_refine_ls_number_restraints     0
_refine_ls_hydrogen_treatment     constr
_refine_ls_weighting_scheme     calc
_refine_ls_weighting_details
                 'calc w=1/[\s^2^(Fo^2^)+(0.0355P)^2^] where P=(Fo^2^+2Fc^2^)/3'
_atom_sites_solution_hydrogens     geom
_atom_sites_solution_primary     direct
_atom_sites_solution_secondary     difmap
_refine_ls_shift/su_max     0.001
_refine_ls_shift/su_mean     0.000
_refine_diff_density_max     0.191
_refine_diff_density_min     -0.198
_refine_ls_extinction_method     none
_refine_ls_extinction_coef     ?
loop_
    _atom_type_symbol
    _atom_type_description
    _atom_type_scat_dispersion_real
    _atom_type_scat_dispersion_imag
    _atom_type_scat_source
    'C' 'C' 0.0033 0.0016
                         'International Tables Vol C Tables 4.2.6.8 and 6.1.1.4'
    'H' 'H' 0.0000 0.0000
                         'International Tables Vol C Tables 4.2.6.8 and 6.1.1.4'
    'N' 'N' 0.0061 0.0033
                         'International Tables Vol C Tables 4.2.6.8 and 6.1.1.4'
    'O' 'O' 0.0106 0.0060
                         'International Tables Vol C Tables 4.2.6.8 and 6.1.1.4'
_computing_data_collection     'CrystalClear (Rigaku/MSC, 2005)'
_computing_cell_refinement     'CrystalClear (Rigaku/MSC, 2005)'
_computing_data_reduction     'CrystalClear (Rigaku/MSC, 2005)'
_computing_structure_solution     'SHELXS97 (Sheldrick, 2008)'
_computing_structure_refinement     'SHELXL97 (Sheldrick, 2008)'
_computing_molecular_graphics     'SHELXTL (Sheldrick, 2008)'
_computing_publication_material     'CrystalStructure (Rigaku/MSC, 2005)'
loop_
    _atom_site_type_symbol
    _atom_site_label
    _atom_site_fract_x
    _atom_site_fract_y
    _atom_site_fract_z
    _atom_site_U_iso_or_equiv
    _atom_site_adp_type
    _atom_site_calc_flag
    _atom_site_refinement_flags
    _atom_site_occupancy
    _atom_site_symmetry_multiplicity
    _atom_site_disorder_assembly
    _atom_site_disorder_group
    O O1 0.99183(8) 0.40717(8) 0.41209(6) 0.0251(2) Uani d . 1 1 . .
    O O2 0.72491(9) 0.84710(8) 0.18851(6) 0.0301(2) Uani d . 1 1 . .
    O O3 0.75913(8) 0.63637(8) 0.30675(6) 0.0274(2) Uani d . 1 1 . .
    O O4 0.49910(8) 0.07510(8) 0.09424(6) 0.0274(2) Uani d . 1 1 . .
    N N1 0.82458(10) 0.39755(9) 0.48181(7) 0.0194(2) Uani d . 1 1 . .
    H H1A 0.8668 0.4686 0.5096 0.023 Uiso calc R 1 1 . .
    N N2 0.63604(10) 0.23127(9) 0.45981(7) 0.0232(3) Uani d . 1 1 . .
    N N3 0.65972(10) 0.38934(9) 0.56118(7) 0.0231(3) Uani d . 1 1 . .
    N N4 0.89914(10) 0.87803(9) 0.27973(7) 0.0203(3) Uani d . 1 1 . .
    H H4A 0.8694 0.8027 0.2916 0.024 Uiso calc R 1 1 . .
    N N5 1.06587(10) 1.06548(9) 0.30369(7) 0.0203(3) Uani d . 1 1 . .
    N N6 1.07319(10) 0.90590(9) 0.37854(7) 0.0224(3) Uani d . 1 1 . .
    N N7 0.41150(10) 0.42370(9) 0.20112(7) 0.0215(3) Uani d . 1 1 . .
    N N8 0.58723(9) 0.60348(9) 0.21177(7) 0.0205(3) Uani d . 1 1 . .
    H H8C 0.6222 0.6746 0.1925 0.025 Uiso calc R 1 1 . .
    N N9 0.41080(10) 0.57771(9) 0.11655(7) 0.0223(3) Uani d . 1 1 . .
    N N10 0.67058(9) 0.11616(9) 0.02141(7) 0.0191(2) Uani d . 1 1 . .
    H H10A 0.6319 0.0523 -0.0159 0.023 Uiso calc R 1 1 . .
    N N11 0.85329(10) 0.28537(9) 0.06299(7) 0.0208(3) Uani d . 1 1 . .
    N N12 0.84578(10) 0.15135(9) -0.05414(7) 0.0238(3) Uani d . 1 1 . .
    C C1 0.88085(12) 0.35068(11) 0.42104(8) 0.0206(3) Uani d . 1 1 . .
    C C2 0.70603(12) 0.33780(11) 0.50029(9) 0.0207(3) Uani d . 1 1 . .
    C C3 0.68696(12) 0.18461(11) 0.39732(9) 0.0233(3) Uani d . 1 1 . .
    C C4 0.80429(12) 0.23978(11) 0.37574(9) 0.0230(3) Uani d . 1 1 . .
    H H4 0.8342 0.2037 0.3305 0.028 Uiso calc R 1 1 . .
    C C5 0.60347(13) 0.06516(12) 0.35259(10) 0.0342(4) Uani d . 1 1 . .
    H H5A 0.5395 0.0749 0.3117 0.051 Uiso calc R 1 1 . .
    H H5B 0.5650 0.0121 0.3982 0.051 Uiso calc R 1 1 . .
    H H5C 0.6513 0.0304 0.3187 0.051 Uiso calc R 1 1 . .
    C C6 0.72752(12) 0.50937(11) 0.60599(9) 0.0239(3) Uani d . 1 1 . .
    H H6A 0.8147 0.5207 0.6206 0.029 Uiso calc R 1 1 . .
    H H6B 0.6929 0.5165 0.6629 0.029 Uiso calc R 1 1 . .
    C C7 0.72098(14) 0.60672(12) 0.54788(10) 0.0361(4) Uani d . 1 1 . .
    H H7A 0.7538 0.5991 0.4910 0.054 Uiso calc R 1 1 . .
    H H7B 0.7698 0.6852 0.5792 0.054 Uiso calc R 1 1 . .
    H H7C 0.6352 0.5986 0.5361 0.054 Uiso calc R 1 1 . .
    C C8 0.53807(12) 0.32129(12) 0.58906(9) 0.0287(3) Uani d . 1 1 . .
    H H8A 0.4851 0.2675 0.5377 0.034 Uiso calc R 1 1 . .
    H H8B 0.4992 0.3770 0.6075 0.034 Uiso calc R 1 1 . .
    C C9 0.54776(14) 0.24807(12) 0.66640(9) 0.0342(4) Uani d . 1 1 . .
    H H9A 0.5819 0.1898 0.6471 0.051 Uiso calc R 1 1 . .
    H H9B 0.4658 0.2061 0.6852 0.051 Uiso calc R 1 1 . .
    H H9C 0.6018 0.3011 0.7167 0.051 Uiso calc R 1 1 . .
    C C10 0.82874(12) 0.91843(12) 0.22073(9) 0.0217(3) Uani d . 1 1 . .
    C C11 1.01310(12) 0.95142(11) 0.32001(8) 0.0194(3) Uani d . 1 1 . .
    C C12 1.00049(12) 1.10774(11) 0.24514(8) 0.0206(3) Uani d . 1 1 . .
    C C13 0.88573(12) 1.03962(11) 0.20382(9) 0.0224(3) Uani d . 1 1 . .
    H H13 0.8444 1.0739 0.1638 0.027 Uiso calc R 1 1 . .
    C C14 1.06188(12) 1.23722(11) 0.23059(9) 0.0251(3) Uani d . 1 1 . .
    H H14A 1.0148 1.2570 0.1816 0.038 Uiso calc R 1 1 . .
    H H14B 1.1455 1.2535 0.2151 0.038 Uiso calc R 1 1 . .
    H H14C 1.0655 1.2859 0.2855 0.038 Uiso calc R 1 1 . .
    C C15 1.01969(12) 0.78372(11) 0.40542(9) 0.0240(3) Uani d . 1 1 . .
    H H15A 0.9296 0.7599 0.4048 0.029 Uiso calc R 1 1 . .
    H H15B 1.0534 0.7821 0.4676 0.029 Uiso calc R 1 1 . .
    C C16 1.04530(13) 0.69369(11) 0.34475(9) 0.0294(3) Uani d . 1 1 . .
    H H16A 1.0100 0.6930 0.2834 0.044 Uiso calc R 1 1 . .
    H H16B 1.0081 0.6141 0.3660 0.044 Uiso calc R 1 1 . .
    H H16C 1.1344 0.7160 0.3458 0.044 Uiso calc R 1 1 . .
    C C17 1.19429(12) 0.98323(12) 0.42367(9) 0.0249(3) Uani d . 1 1 . .
    H H17A 1.2378 1.0437 0.3832 0.030 Uiso calc R 1 1 . .
    H H17B 1.2438 0.9345 0.4364 0.030 Uiso calc R 1 1 . .
    C C18 1.18373(13) 1.04601(12) 0.51076(9) 0.0338(4) Uani d . 1 1 . .
    H H18A 1.1385 1.0976 0.4980 0.051 Uiso calc R 1 1 . .
    H H18B 1.2662 1.0945 0.5398 0.051 Uiso calc R 1 1 . .
    H H18C 1.1396 0.9864 0.5507 0.051 Uiso calc R 1 1 . .
    C C19 0.65370(12) 0.56663(11) 0.27664(9) 0.0207(3) Uani d . 1 1 . .
    C C20 0.46966(12) 0.53325(11) 0.17699(8) 0.0191(3) Uani d . 1 1 . .
    C C21 0.47506(12) 0.38272(11) 0.26201(8) 0.0206(3) Uani d . 1 1 . .
    C C22 0.59122(12) 0.44956(11) 0.30103(9) 0.0219(3) Uani d . 1 1 . .
    H H22 0.6300 0.4173 0.3446 0.026 Uiso calc R 1 1 . .
    C C23 0.40973(12) 0.25534(11) 0.28142(9) 0.0272(3) Uani d . 1 1 . .
    H H23A 0.3253 0.2422 0.2933 0.041 Uiso calc R 1 1 . .
    H H23B 0.4532 0.2384 0.3340 0.041 Uiso calc R 1 1 . .
    H H23C 0.4080 0.2023 0.2296 0.041 Uiso calc R 1 1 . .
    C C24 0.28663(12) 0.50323(12) 0.07508(9) 0.0267(3) Uani d . 1 1 . .
    H H24A 0.2734 0.4181 0.0787 0.032 Uiso calc R 1 1 . .
    H H24B 0.2798 0.5176 0.0109 0.032 Uiso calc R 1 1 . .
    C C25 0.18751(12) 0.52887(13) 0.11996(10) 0.0337(4) Uani d . 1 1 . .
    H H25A 0.1905 0.5100 0.1826 0.051 Uiso calc R 1 1 . .
    H H25B 0.1067 0.4798 0.0886 0.051 Uiso calc R 1 1 . .
    H H25C 0.2013 0.6135 0.1177 0.051 Uiso calc R 1 1 . .
    C C26 0.46937(12) 0.69518(11) 0.08266(9) 0.0241(3) Uani d . 1 1 . .
    H H26A 0.5203 0.7531 0.1327 0.029 Uiso calc R 1 1 . .
    H H26B 0.4049 0.7229 0.0590 0.029 Uiso calc R 1 1 . .
    C C27 0.54991(13) 0.69227(13) 0.00906(9) 0.0344(4) Uani d . 1 1 . .
    H H27A 0.6145 0.6658 0.0324 0.052 Uiso calc R 1 1 . .
    H H27B 0.5877 0.7724 -0.0112 0.052 Uiso calc R 1 1 . .
    H H27C 0.4994 0.6368 -0.0414 0.052 Uiso calc R 1 1 . .
    C C28 0.60785(12) 0.14249(11) 0.08855(9) 0.0215(3) Uani d . 1 1 . .
    C C29 0.79042(12) 0.18576(11) 0.01091(8) 0.0195(3) Uani d . 1 1 . .
    C C30 0.79382(12) 0.31562(11) 0.12831(9) 0.0211(3) Uani d . 1 1 . .
    C C31 0.67636(12) 0.24850(11) 0.14345(9) 0.0226(3) Uani d . 1 1 . .
    H H31 0.6403 0.2730 0.1910 0.027 Uiso calc R 1 1 . .
    C C32 0.86739(12) 0.43106(11) 0.18306(9) 0.0274(3) Uani d . 1 1 . .
    H H32A 0.9365 0.4228 0.2188 0.041 Uiso calc R 1 1 . .
    H H32B 0.8148 0.4509 0.2230 0.041 Uiso calc R 1 1 . .
    H H32C 0.8989 0.4948 0.1431 0.041 Uiso calc R 1 1 . .
    C C33 0.78135(12) 0.04901(12) -0.12002(9) 0.0267(3) Uani d . 1 1 . .
    H H33A 0.7212 -0.0157 -0.0905 0.032 Uiso calc R 1 1 . .
    H H33B 0.8415 0.0185 -0.1426 0.032 Uiso calc R 1 1 . .
    C C34 0.71434(13) 0.08240(12) -0.19856(9) 0.0333(4) Uani d . 1 1 . .
    H H34A 0.6490 0.1049 -0.1772 0.050 Uiso calc R 1 1 . .
    H H34B 0.6782 0.0139 -0.2434 0.050 Uiso calc R 1 1 . .
    H H34C 0.7727 0.1498 -0.2256 0.050 Uiso calc R 1 1 . .
    C C35 0.97244(12) 0.22543(13) -0.06902(10) 0.0315(4) Uani d . 1 1 . .
    H H35A 0.9925 0.3080 -0.0432 0.038 Uiso calc R 1 1 . .
    H H35B 0.9789 0.2279 -0.1343 0.038 Uiso calc R 1 1 . .
    C C36 1.06510(14) 0.17855(14) -0.02713(10) 0.0439(4) Uani d . 1 1 . .
    H H36A 1.0639 0.1822 0.0381 0.066 Uiso calc R 1 1 . .
    H H36B 1.1476 0.2276 -0.0418 0.066 Uiso calc R 1 1 . .
    H H36C 1.0436 0.0957 -0.0506 0.066 Uiso calc R 1 1 . .
loop_
    _atom_site_aniso_label
    _atom_site_aniso_U_11
    _atom_site_aniso_U_22
    _atom_site_aniso_U_33
    _atom_site_aniso_U_12
    _atom_site_aniso_U_13
    _atom_site_aniso_U_23
    O1 0.0219(5) 0.0236(5) 0.0266(5) 0.0051(4) 0.0046(4) -0.0022(4)
    O2 0.0239(5) 0.0237(5) 0.0364(6) 0.0037(4) -0.0077(4) 0.0048(4)
    O3 0.0207(5) 0.0229(5) 0.0346(6) 0.0048(4) -0.0045(4) 0.0046(4)
    O4 0.0199(5) 0.0280(5) 0.0287(6) 0.0026(4) 0.0066(4) -0.0022(4)
    N1 0.0208(6) 0.0154(6) 0.0205(6) 0.0056(5) 0.0012(5) -0.0011(5)
    N2 0.0214(6) 0.0188(6) 0.0273(7) 0.0067(5) -0.0026(5) -0.0023(5)
    N3 0.0200(6) 0.0210(6) 0.0264(7) 0.0054(5) 0.0043(5) 0.0000(5)
    N4 0.0214(6) 0.0155(6) 0.0226(6) 0.0057(5) -0.0006(5) 0.0035(5)
    N5 0.0213(6) 0.0173(6) 0.0219(6) 0.0070(5) 0.0011(5) 0.0016(5)
    N6 0.0211(6) 0.0190(6) 0.0253(6) 0.0060(5) -0.0019(5) 0.0050(5)
    N7 0.0199(6) 0.0209(6) 0.0237(6) 0.0075(5) 0.0029(5) 0.0034(5)
    N8 0.0187(6) 0.0189(6) 0.0238(6) 0.0067(5) 0.0016(5) 0.0052(5)
    N9 0.0174(6) 0.0224(6) 0.0254(6) 0.0061(5) -0.0008(5) 0.0049(5)
    N10 0.0176(6) 0.0183(6) 0.0191(6) 0.0044(5) 0.0017(5) -0.0006(5)
    N11 0.0186(6) 0.0209(6) 0.0215(6) 0.0065(5) 0.0008(5) 0.0001(5)
    N12 0.0195(6) 0.0243(6) 0.0243(6) 0.0045(5) 0.0055(5) -0.0033(5)
    C1 0.0236(7) 0.0197(7) 0.0189(7) 0.0090(6) 0.0002(6) 0.0029(6)
    C2 0.0201(7) 0.0213(7) 0.0209(7) 0.0086(6) -0.0016(6) 0.0044(6)
    C3 0.0253(8) 0.0180(7) 0.0260(8) 0.0091(6) -0.0048(6) -0.0005(6)
    C4 0.0265(8) 0.0207(7) 0.0212(7) 0.0095(6) -0.0004(6) -0.0030(6)
    C5 0.0257(8) 0.0239(8) 0.0476(10) 0.0062(6) -0.0046(7) -0.0084(7)
    C6 0.0237(7) 0.0227(7) 0.0244(8) 0.0080(6) 0.0028(6) -0.0016(6)
    C7 0.0460(10) 0.0270(8) 0.0350(9) 0.0142(7) 0.0019(7) 0.0025(7)
    C8 0.0201(7) 0.0304(8) 0.0322(9) 0.0059(6) 0.0044(6) -0.0023(7)
    C9 0.0361(9) 0.0243(8) 0.0398(9) 0.0069(7) 0.0137(7) 0.0017(7)
    C10 0.0214(7) 0.0226(7) 0.0213(7) 0.0092(6) 0.0000(6) 0.0011(6)
    C11 0.0191(7) 0.0211(7) 0.0181(7) 0.0079(6) 0.0024(5) 0.0000(6)
    C12 0.0243(7) 0.0209(7) 0.0183(7) 0.0104(6) 0.0031(6) 0.0017(6)
    C13 0.0248(7) 0.0201(7) 0.0226(8) 0.0093(6) -0.0009(6) 0.0023(6)
    C14 0.0247(8) 0.0200(7) 0.0289(8) 0.0071(6) -0.0007(6) 0.0033(6)
    C15 0.0250(8) 0.0217(7) 0.0228(8) 0.0066(6) -0.0034(6) 0.0071(6)
    C16 0.0305(8) 0.0223(8) 0.0344(9) 0.0094(6) -0.0014(7) 0.0064(6)
    C17 0.0202(7) 0.0247(8) 0.0277(8) 0.0070(6) -0.0024(6) 0.0047(6)
    C18 0.0319(9) 0.0316(9) 0.0329(9) 0.0089(7) -0.0052(7) -0.0025(7)
    C19 0.0194(7) 0.0214(7) 0.0223(7) 0.0091(6) 0.0017(6) 0.0014(6)
    C20 0.0184(7) 0.0211(7) 0.0192(7) 0.0089(6) 0.0030(5) 0.0003(6)
    C21 0.0215(7) 0.0208(7) 0.0212(7) 0.0097(6) 0.0047(6) 0.0009(6)
    C22 0.0218(7) 0.0216(7) 0.0230(7) 0.0092(6) 0.0000(6) 0.0031(6)
    C23 0.0231(8) 0.0238(8) 0.0345(8) 0.0082(6) 0.0028(6) 0.0055(6)
    C24 0.0206(7) 0.0283(8) 0.0285(8) 0.0074(6) -0.0045(6) 0.0027(6)
    C25 0.0204(8) 0.0369(9) 0.0418(9) 0.0086(7) 0.0013(7) 0.0070(7)
    C26 0.0217(7) 0.0256(8) 0.0262(8) 0.0102(6) 0.0012(6) 0.0065(6)
    C27 0.0326(9) 0.0402(9) 0.0334(9) 0.0156(7) 0.0079(7) 0.0111(7)
    C28 0.0204(7) 0.0231(7) 0.0215(7) 0.0086(6) 0.0028(6) 0.0028(6)
    C29 0.0176(7) 0.0210(7) 0.0205(7) 0.0075(6) 0.0019(5) 0.0057(6)
    C30 0.0216(7) 0.0222(7) 0.0207(7) 0.0104(6) -0.0006(6) 0.0020(6)
    C31 0.0213(7) 0.0250(8) 0.0210(7) 0.0084(6) 0.0037(6) -0.0025(6)
    C32 0.0233(8) 0.0241(8) 0.0324(8) 0.0072(6) 0.0020(6) -0.0036(6)
    C33 0.0241(8) 0.0257(8) 0.0275(8) 0.0065(6) 0.0065(6) -0.0043(6)
    C34 0.0325(9) 0.0325(9) 0.0266(8) 0.0026(7) 0.0049(7) 0.0007(7)
    C35 0.0217(8) 0.0321(9) 0.0328(9) 0.0007(6) 0.0102(6) -0.0031(7)
    C36 0.0233(8) 0.0598(12) 0.0443(10) 0.0130(8) 0.0035(7) -0.0119(9)
_geom_special_details
;
All e.s.d.'s (except the e.s.d. in the dihedral angle between two l.s. planes)
are estimated using the full covariance matrix. The cell e.s.d.'s are taken
into account individually in the estimation of e.s.d.'s in distances, angles
and torsion angles; correlations between e.s.d.'s in cell parameters are only
used when they are defined by crystal symmetry. An approximate (isotropic)
treatment of cell e.s.d.'s is used for estimating e.s.d.'s involving l.s.
planes.
;
loop_
    _geom_bond_atom_site_label_1
    _geom_bond_atom_site_label_2
    _geom_bond_site_symmetry_2
    _geom_bond_distance
    _geom_bond_publ_flag
    O1 C1 . 1.2506(15) ?
    O2 C10 . 1.2459(15) ?
    O3 C19 . 1.2451(15) ?
    O4 C28 . 1.2477(15) ?
    N1 C2 . 1.3699(16) ?
    N1 C1 . 1.3886(17) ?
    N1 H1A . 0.8800 ?
    N2 C2 . 1.3284(16) ?
    N2 C3 . 1.3628(17) ?
    N3 C2 . 1.3445(17) ?
    N3 C8 . 1.4677(16) ?
    N3 C6 . 1.4692(16) ?
    N4 C11 . 1.3732(16) ?
    N4 C10 . 1.3956(16) ?
    N4 H4A . 0.8800 ?
    N5 C11 . 1.3311(16) ?
    N5 C12 . 1.3658(16) ?
    N6 C11 . 1.3504(16) ?
    N6 C15 . 1.4676(16) ?
    N6 C17 . 1.4691(16) ?
    N7 C20 . 1.3301(16) ?
    N7 C21 . 1.3645(16) ?
    N8 C20 . 1.3698(16) ?
    N8 C19 . 1.3963(16) ?
    N8 H8C . 0.8800 ?
    N9 C20 . 1.3517(16) ?
    N9 C26 . 1.4673(16) ?
    N9 C24 . 1.4685(16) ?
    N10 C29 . 1.3735(16) ?
    N10 C28 . 1.3902(16) ?
    N10 H10A . 0.8800 ?
    N11 C29 . 1.3291(15) ?
    N11 C30 . 1.3632(17) ?
    N12 C29 . 1.3501(17) ?
    N12 C33 . 1.4671(16) ?
    N12 C35 . 1.4672(16) ?
    C1 C4 . 1.4107(17) ?
    C3 C4 . 1.3653(18) ?
    C3 C5 . 1.5002(18) ?
    C4 H4 . 0.9500 ?
    C5 H5A . 0.9800 ?
    C5 H5B . 0.9800 ?
    C5 H5C . 0.9800 ?
    C6 C7 . 1.5234(19) ?
    C6 H6A . 0.9900 ?
    C6 H6B . 0.9900 ?
    C7 H7A . 0.9800 ?
    C7 H7B . 0.9800 ?
    C7 H7C . 0.9800 ?
    C8 C9 . 1.5190(19) ?
    C8 H8A . 0.9900 ?
    C8 H8B . 0.9900 ?
    C9 H9A . 0.9800 ?
    C9 H9B . 0.9800 ?
    C9 H9C . 0.9800 ?
    C10 C13 . 1.4136(18) ?
    C12 C13 . 1.3702(18) ?
    C12 C14 . 1.4977(17) ?
    C13 H13 . 0.9500 ?
    C14 H14A . 0.9800 ?
    C14 H14B . 0.9800 ?
    C14 H14C . 0.9800 ?
    C15 C16 . 1.5206(19) ?
    C15 H15A . 0.9900 ?
    C15 H15B . 0.9900 ?
    C16 H16A . 0.9800 ?
    C16 H16B . 0.9800 ?
    C16 H16C . 0.9800 ?
    C17 C18 . 1.5196(19) ?
    C17 H17A . 0.9900 ?
    C17 H17B . 0.9900 ?
    C18 H18A . 0.9800 ?
    C18 H18B . 0.9800 ?
    C18 H18C . 0.9800 ?
    C19 C22 . 1.4145(17) ?
    C21 C22 . 1.3677(17) ?
    C21 C23 . 1.5004(17) ?
    C22 H22 . 0.9500 ?
    C23 H23A . 0.9800 ?
    C23 H23B . 0.9800 ?
    C23 H23C . 0.9800 ?
    C24 C25 . 1.5158(19) ?
    C24 H24A . 0.9900 ?
    C24 H24B . 0.9900 ?
    C25 H25A . 0.9800 ?
    C25 H25B . 0.9800 ?
    C25 H25C . 0.9800 ?
    C26 C27 . 1.5213(19) ?
    C26 H26A . 0.9900 ?
    C26 H26B . 0.9900 ?
    C27 H27A . 0.9800 ?
    C27 H27B . 0.9800 ?
    C27 H27C . 0.9800 ?
    C28 C31 . 1.4138(17) ?
    C30 C31 . 1.3615(18) ?
    C30 C32 . 1.5013(17) ?
    C31 H31 . 0.9500 ?
    C32 H32A . 0.9800 ?
    C32 H32B . 0.9800 ?
    C32 H32C . 0.9800 ?
    C33 C34 . 1.5234(19) ?
    C33 H33A . 0.9900 ?
    C33 H33B . 0.9900 ?
    C34 H34A . 0.9800 ?
    C34 H34B . 0.9800 ?
    C34 H34C . 0.9800 ?
    C35 C36 . 1.519(2) ?
    C35 H35A . 0.9900 ?
    C35 H35B . 0.9900 ?
    C36 H36A . 0.9800 ?
    C36 H36B . 0.9800 ?
    C36 H36C . 0.9800 ?
loop_
    _geom_angle_atom_site_label_1
    _geom_angle_atom_site_label_2
    _geom_angle_atom_site_label_3
    _geom_angle_site_symmetry_1
    _geom_angle_site_symmetry_3
    _geom_angle
    _geom_angle_publ_flag
    C2 N1 C1 . . 122.70(11) ?
    C2 N1 H1A . . 118.7 ?
    C1 N1 H1A . . 118.7 ?
    C2 N2 C3 . . 116.78(12) ?
    C2 N3 C8 . . 119.26(11) ?
    C2 N3 C6 . . 123.42(11) ?
    C8 N3 C6 . . 117.23(11) ?
    C11 N4 C10 . . 122.46(11) ?
    C11 N4 H4A . . 118.8 ?
    C10 N4 H4A . . 118.8 ?
    C11 N5 C12 . . 116.80(11) ?
    C11 N6 C15 . . 123.21(11) ?
    C11 N6 C17 . . 119.55(11) ?
    C15 N6 C17 . . 117.07(10) ?
    C20 N7 C21 . . 116.87(11) ?
    C20 N8 C19 . . 122.58(11) ?
    C20 N8 H8C . . 118.7 ?
    C19 N8 H8C . . 118.7 ?
    C20 N9 C26 . . 123.02(11) ?
    C20 N9 C24 . . 120.05(11) ?
    C26 N9 C24 . . 116.67(11) ?
    C29 N10 C28 . . 122.68(11) ?
    C29 N10 H10A . . 118.7 ?
    C28 N10 H10A . . 118.7 ?
    C29 N11 C30 . . 117.02(11) ?
    C29 N12 C33 . . 123.36(11) ?
    C29 N12 C35 . . 120.25(11) ?
    C33 N12 C35 . . 115.98(11) ?
    O1 C1 N1 . . 118.90(11) ?
    O1 C1 C4 . . 126.25(13) ?
    N1 C1 C4 . . 114.84(12) ?
    N2 C2 N3 . . 119.39(12) ?
    N2 C2 N1 . . 122.02(13) ?
    N3 C2 N1 . . 118.59(11) ?
    N2 C3 C4 . . 123.99(12) ?
    N2 C3 C5 . . 114.65(13) ?
    C4 C3 C5 . . 121.36(13) ?
    C3 C4 C1 . . 119.56(13) ?
    C3 C4 H4 . . 120.2 ?
    C1 C4 H4 . . 120.2 ?
    C3 C5 H5A . . 109.5 ?
    C3 C5 H5B . . 109.5 ?
    H5A C5 H5B . . 109.5 ?
    C3 C5 H5C . . 109.5 ?
    H5A C5 H5C . . 109.5 ?
    H5B C5 H5C . . 109.5 ?
    N3 C6 C7 . . 112.06(11) ?
    N3 C6 H6A . . 109.2 ?
    C7 C6 H6A . . 109.2 ?
    N3 C6 H6B . . 109.2 ?
    C7 C6 H6B . . 109.2 ?
    H6A C6 H6B . . 107.9 ?
    C6 C7 H7A . . 109.5 ?
    C6 C7 H7B . . 109.5 ?
    H7A C7 H7B . . 109.5 ?
    C6 C7 H7C . . 109.5 ?
    H7A C7 H7C . . 109.5 ?
    H7B C7 H7C . . 109.5 ?
    N3 C8 C9 . . 111.14(12) ?
    N3 C8 H8A . . 109.4 ?
    C9 C8 H8A . . 109.4 ?
    N3 C8 H8B . . 109.4 ?
    C9 C8 H8B . . 109.4 ?
    H8A C8 H8B . . 108.0 ?
    C8 C9 H9A . . 109.5 ?
    C8 C9 H9B . . 109.5 ?
    H9A C9 H9B . . 109.5 ?
    C8 C9 H9C . . 109.5 ?
    H9A C9 H9C . . 109.5 ?
    H9B C9 H9C . . 109.5 ?
    O2 C10 N4 . . 118.68(12) ?
    O2 C10 C13 . . 126.68(13) ?
    N4 C10 C13 . . 114.64(12) ?
    N5 C11 N6 . . 119.06(12) ?
    N5 C11 N4 . . 122.39(12) ?
    N6 C11 N4 . . 118.55(12) ?
    N5 C12 C13 . . 123.62(12) ?
    N5 C12 C14 . . 115.00(11) ?
    C13 C12 C14 . . 121.36(12) ?
    C12 C13 C10 . . 120.07(12) ?
    C12 C13 H13 . . 120.0 ?
    C10 C13 H13 . . 120.0 ?
    C12 C14 H14A . . 109.5 ?
    C12 C14 H14B . . 109.5 ?
    H14A C14 H14B . . 109.5 ?
    C12 C14 H14C . . 109.5 ?
    H14A C14 H14C . . 109.5 ?
    H14B C14 H14C . . 109.5 ?
    N6 C15 C16 . . 112.98(12) ?
    N6 C15 H15A . . 109.0 ?
    C16 C15 H15A . . 109.0 ?
    N6 C15 H15B . . 109.0 ?
    C16 C15 H15B . . 109.0 ?
    H15A C15 H15B . . 107.8 ?
    C15 C16 H16A . . 109.5 ?
    C15 C16 H16B . . 109.5 ?
    H16A C16 H16B . . 109.5 ?
    C15 C16 H16C . . 109.5 ?
    H16A C16 H16C . . 109.5 ?
    H16B C16 H16C . . 109.5 ?
    N6 C17 C18 . . 111.92(12) ?
    N6 C17 H17A . . 109.2 ?
    C18 C17 H17A . . 109.2 ?
    N6 C17 H17B . . 109.2 ?
    C18 C17 H17B . . 109.2 ?
    H17A C17 H17B . . 107.9 ?
    C17 C18 H18A . . 109.5 ?
    C17 C18 H18B . . 109.5 ?
    H18A C18 H18B . . 109.5 ?
    C17 C18 H18C . . 109.5 ?
    H18A C18 H18C . . 109.5 ?
    H18B C18 H18C . . 109.5 ?
    O3 C19 N8 . . 119.03(12) ?
    O3 C19 C22 . . 126.50(12) ?
    N8 C19 C22 . . 114.47(11) ?
    N7 C20 N9 . . 119.12(12) ?
    N7 C20 N8 . . 122.33(12) ?
    N9 C20 N8 . . 118.55(12) ?
    N7 C21 C22 . . 123.59(12) ?
    N7 C21 C23 . . 114.92(11) ?
    C22 C21 C23 . . 121.45(12) ?
    C21 C22 C19 . . 120.09(12) ?
    C21 C22 H22 . . 120.0 ?
    C19 C22 H22 . . 120.0 ?
    C21 C23 H23A . . 109.5 ?
    C21 C23 H23B . . 109.5 ?
    H23A C23 H23B . . 109.5 ?
    C21 C23 H23C . . 109.5 ?
    H23A C23 H23C . . 109.5 ?
    H23B C23 H23C . . 109.5 ?
    N9 C24 C25 . . 112.31(11) ?
    N9 C24 H24A . . 109.1 ?
    C25 C24 H24A . . 109.1 ?
    N9 C24 H24B . . 109.1 ?
    C25 C24 H24B . . 109.1 ?
    H24A C24 H24B . . 107.9 ?
    C24 C25 H25A . . 109.5 ?
    C24 C25 H25B . . 109.5 ?
    H25A C25 H25B . . 109.5 ?
    C24 C25 H25C . . 109.5 ?
    H25A C25 H25C . . 109.5 ?
    H25B C25 H25C . . 109.5 ?
    N9 C26 C27 . . 112.16(11) ?
    N9 C26 H26A . . 109.2 ?
    C27 C26 H26A . . 109.2 ?
    N9 C26 H26B . . 109.2 ?
    C27 C26 H26B . . 109.2 ?
    H26A C26 H26B . . 107.9 ?
    C26 C27 H27A . . 109.5 ?
    C26 C27 H27B . . 109.5 ?
    H27A C27 H27B . . 109.5 ?
    C26 C27 H27C . . 109.5 ?
    H27A C27 H27C . . 109.5 ?
    H27B C27 H27C . . 109.5 ?
    O4 C28 N10 . . 119.22(12) ?
    O4 C28 C31 . . 126.28(13) ?
    N10 C28 C31 . . 114.48(12) ?
    N11 C29 N12 . . 119.22(12) ?
    N11 C29 N10 . . 121.97(12) ?
    N12 C29 N10 . . 118.80(11) ?
    C31 C30 N11 . . 123.61(12) ?
    C31 C30 C32 . . 121.54(12) ?
    N11 C30 C32 . . 114.85(12) ?
    C30 C31 C28 . . 120.19(13) ?
    C30 C31 H31 . . 119.9 ?
    C28 C31 H31 . . 119.9 ?
    C30 C32 H32A . . 109.5 ?
    C30 C32 H32B . . 109.5 ?
    H32A C32 H32B . . 109.5 ?
    C30 C32 H32C . . 109.5 ?
    H32A C32 H32C . . 109.5 ?
    H32B C32 H32C . . 109.5 ?
    N12 C33 C34 . . 111.74(12) ?
    N12 C33 H33A . . 109.3 ?
    C34 C33 H33A . . 109.3 ?
    N12 C33 H33B . . 109.3 ?
    C34 C33 H33B . . 109.3 ?
    H33A C33 H33B . . 107.9 ?
    C33 C34 H34A . . 109.5 ?
    C33 C34 H34B . . 109.5 ?
    H34A C34 H34B . . 109.5 ?
    C33 C34 H34C . . 109.5 ?
    H34A C34 H34C . . 109.5 ?
    H34B C34 H34C . . 109.5 ?
    N12 C35 C36 . . 112.23(13) ?
    N12 C35 H35A . . 109.2 ?
    C36 C35 H35A . . 109.2 ?
    N12 C35 H35B . . 109.2 ?
    C36 C35 H35B . . 109.2 ?
    H35A C35 H35B . . 107.9 ?
    C35 C36 H36A . . 109.5 ?
    C35 C36 H36B . . 109.5 ?
    H36A C36 H36B . . 109.5 ?
    C35 C36 H36C . . 109.5 ?
    H36A C36 H36C . . 109.5 ?
    H36B C36 H36C . . 109.5 ?
loop_
    _geom_torsion_atom_site_label_1
    _geom_torsion_atom_site_label_2
    _geom_torsion_atom_site_label_3
    _geom_torsion_atom_site_label_4
    _geom_torsion_site_symmetry_1
    _geom_torsion_site_symmetry_2
    _geom_torsion_site_symmetry_3
    _geom_torsion_site_symmetry_4
    _geom_torsion
    _geom_torsion_publ_flag
    C2 N1 C1 O1 . . . . -175.40(11) ?
    C2 N1 C1 C4 . . . . 3.58(18) ?
    C3 N2 C2 N3 . . . . 178.60(12) ?
    C3 N2 C2 N1 . . . . -1.22(18) ?
    C8 N3 C2 N2 . . . . 6.88(19) ?
    C6 N3 C2 N2 . . . . -176.70(11) ?
    C8 N3 C2 N1 . . . . -173.30(11) ?
    C6 N3 C2 N1 . . . . 3.13(19) ?
    C1 N1 C2 N2 . . . . -1.2(2) ?
    C1 N1 C2 N3 . . . . 178.98(11) ?
    C2 N2 C3 C4 . . . . 1.1(2) ?
    C2 N2 C3 C5 . . . . -179.06(12) ?
    N2 C3 C4 C1 . . . . 1.5(2) ?
    C5 C3 C4 C1 . . . . -178.38(12) ?
    O1 C1 C4 C3 . . . . 175.25(13) ?
    N1 C1 C4 C3 . . . . -3.64(19) ?
    C2 N3 C6 C7 . . . . 81.37(16) ?
    C8 N3 C6 C7 . . . . -102.13(15) ?
    C2 N3 C8 C9 . . . . 87.27(15) ?
    C6 N3 C8 C9 . . . . -89.38(14) ?
    C11 N4 C10 O2 . . . . -178.31(12) ?
    C11 N4 C10 C13 . . . . 1.82(19) ?
    C12 N5 C11 N6 . . . . -178.93(12) ?
    C12 N5 C11 N4 . . . . 0.77(19) ?
    C15 N6 C11 N5 . . . . 175.93(12) ?
    C17 N6 C11 N5 . . . . 0.78(19) ?
    C15 N6 C11 N4 . . . . -3.8(2) ?
    C17 N6 C11 N4 . . . . -178.93(11) ?
    C10 N4 C11 N5 . . . . -1.9(2) ?
    C10 N4 C11 N6 . . . . 177.82(12) ?
    C11 N5 C12 C13 . . . . 0.2(2) ?
    C11 N5 C12 C14 . . . . 178.47(11) ?
    N5 C12 C13 C10 . . . . -0.2(2) ?
    C14 C12 C13 C10 . . . . -178.29(12) ?
    O2 C10 C13 C12 . . . . 179.31(14) ?
    N4 C10 C13 C12 . . . . -0.83(19) ?
    C11 N6 C15 C16 . . . . 89.40(16) ?
    C17 N6 C15 C16 . . . . -95.34(14) ?
    C11 N6 C17 C18 . . . . 89.04(15) ?
    C15 N6 C17 C18 . . . . -86.41(15) ?
    C20 N8 C19 O3 . . . . -178.29(12) ?
    C20 N8 C19 C22 . . . . 2.09(18) ?
    C21 N7 C20 N9 . . . . 179.71(12) ?
    C21 N7 C20 N8 . . . . -0.80(19) ?
    C26 N9 C20 N7 . . . . -176.98(12) ?
    C24 N9 C20 N7 . . . . -3.01(19) ?
    C26 N9 C20 N8 . . . . 3.51(19) ?
    C24 N9 C20 N8 . . . . 177.48(11) ?
    C19 N8 C20 N7 . . . . -1.6(2) ?
    C19 N8 C20 N9 . . . . 177.87(12) ?
    C20 N7 C21 C22 . . . . 2.7(2) ?
    C20 N7 C21 C23 . . . . -175.17(11) ?
    N7 C21 C22 C19 . . . . -2.2(2) ?
    C23 C21 C22 C19 . . . . 175.57(12) ?
    O3 C19 C22 C21 . . . . -179.86(13) ?
    N8 C19 C22 C21 . . . . -0.27(19) ?
    C20 N9 C24 C25 . . . . 98.62(15) ?
    C26 N9 C24 C25 . . . . -87.03(15) ?
    C20 N9 C26 C27 . . . . 80.44(16) ?
    C24 N9 C26 C27 . . . . -93.72(14) ?
    C29 N10 C28 O4 . . . . -179.85(12) ?
    C29 N10 C28 C31 . . . . 1.71(18) ?
    C30 N11 C29 N12 . . . . -179.29(12) ?
    C30 N11 C29 N10 . . . . 0.44(18) ?
    C33 N12 C29 N11 . . . . -174.42(12) ?
    C35 N12 C29 N11 . . . . -2.13(19) ?
    C33 N12 C29 N10 . . . . 5.84(19) ?
    C35 N12 C29 N10 . . . . 178.13(12) ?
    C28 N10 C29 N11 . . . . -2.1(2) ?
    C28 N10 C29 N12 . . . . 177.67(11) ?
    C29 N11 C30 C31 . . . . 1.41(19) ?
    C29 N11 C30 C32 . . . . -177.92(11) ?
    N11 C30 C31 C28 . . . . -1.7(2) ?
    C32 C30 C31 C28 . . . . 177.60(12) ?
    O4 C28 C31 C30 . . . . -178.23(13) ?
    N10 C28 C31 C30 . . . . 0.09(19) ?
    C29 N12 C33 C34 . . . . 83.51(15) ?
    C35 N12 C33 C34 . . . . -89.09(15) ?
    C29 N12 C35 C36 . . . . 100.38(15) ?
    C33 N12 C35 C36 . . . . -86.78(15) ?
loop_
    _geom_hbond_atom_site_label_D
    _geom_hbond_atom_site_label_H
    _geom_hbond_atom_site_label_A
    _geom_hbond_site_symmetry_A
    _geom_hbond_distance_DH
    _geom_hbond_distance_HA
    _geom_hbond_distance_DA
    _geom_hbond_angle_DHA
    N1 H1A O1 2_766 0.88 2.02 2.8420(19) 156
    N4 H4A O3 . 0.88 1.98 2.8407(18) 164
    N8 H8C O2 . 0.88 1.99 2.8420(18) 162
    N10 H10A O4 2_655 0.88 1.98 2.8248(18) 162
    C6 H6A O1 2_766 0.99 2.22 3.116(2) 150
    C15 H15A O3 . 0.99 2.35 3.120(2) 134
    C16 H16B O1 . 0.98 2.58 3.507(2) 158
    C26 H26A O2 . 0.99 2.31 3.130(2) 139
    C33 H33A O4 2_655 0.99 2.42 3.143(2) 130
