# Supplementary material for: 2-Diethyl­amino-6-methyl­pyrimidin-4(3H)-one
Source: Acta Crystallogr Sect E Struct Rep Online. 2011 Oct 8;67(Pt 11):o2904. doi: 10.1107/S1600536811040451 (PMC3247320; doi:10.1107/S1600536811040451)
Supplement: Supplementary file 2 [file e-67-o2904-Isup2.hkl]

# 
# h,k,l, Fc-squared, Fo-squared, sigma(Fo-squared) and status flag 
# 
data_I
_shelx_title ' shelx in P-1' 
_shelx_refln_list_code          4 
_shelx_F_calc_maximum      255.37 
_exptl_crystal_F_000       776.00 
_reflns_d_resolution_high  0.7601 
 
loop_ 
 _symmetry_equiv_pos_as_xyz 
 'x, y, z' 
 '-x, -y, -z' 
 
_cell_length_a    11.7985 
_cell_length_b    12.1357 
_cell_length_c    15.0229 
_cell_angle_alpha  92.753 
_cell_angle_beta   94.538 
_cell_angle_gamma 112.103 
 
_shelx_F_squared_multiplier     1.000 
 
loop_ 
 _refln_index_h 
 _refln_index_k 
 _refln_index_l 
 _refln_F_squared_calc 
 _refln_F_squared_meas 
 _refln_F_squared_sigma 
 _refln_observed_status 
   1   0   0        1.40        1.99      0.50 o 
   2   0   0      310.16      291.75      9.40 o 
   3   0   0       12.46       13.43      2.45 o 
   4   0   0      163.62      154.15      4.35 o 
   5   0   0      615.73      632.21      9.54 o 
   6   0   0      348.80      407.40     10.24 o 
   7   0   0      255.88      259.82     12.65 o 
   8   0   0       96.75      109.46     18.98 o 
   9   0   0       93.95      116.97     25.92 o 
  10   0   0      340.00      299.60     16.05 o 
  11   0   0        2.07        5.65      4.50 o 
  12   0   0       19.36       14.88      8.32 o 
  13   0   0        6.27       10.26      6.03 o 
  14   0   0        4.56        2.93      6.12 o 
 -14   1   0        3.98        8.93      4.82 o 
 -13   1   0       66.27       40.80     18.44 o 
 -12   1   0        5.26        5.93      4.95 o 
 -11   1   0      325.04      350.49     25.93 o 
 -10   1   0       43.45       38.28      8.46 o 
  -9   1   0      238.72      229.56     11.48 o 
  -8   1   0        1.78        0.15      4.93 o 
  -7   1   0     5295.91     4966.66    265.87 o 
  -6   1   0        3.60        8.76      2.03 o 
  -5   1   0      982.05      944.53      8.99 o 
  -4   1   0       73.34       75.29      3.27 o 
  -3   1   0      104.06      157.43      5.55 o 
  -2   1   0        9.43        8.18      1.74 o 
  -1   1   0       35.80       29.30      1.35 o 
   0   1   0      253.40      230.70      5.00 o 
   1   1   0    28310.87    26229.59     51.71 o 
   2   1   0       31.30       30.05      1.72 o 
   3   1   0       57.29       51.75      2.28 o 
   4   1   0      115.59      117.11      3.59 o 
   5   1   0     2675.03     2834.19     38.66 o 
   6   1   0      375.48      382.87     12.05 o 
   7   1   0      114.16      110.72     11.96 o 
   8   1   0       27.81       21.92      4.84 o 
   9   1   0       27.46       25.80      7.87 o 
  10   1   0      437.51      398.95     37.79 o 
  11   1   0      360.84      323.70     23.51 o 
  12   1   0        3.52        5.41      5.46 o 
  13   1   0       35.52       29.20     14.98 o 
 -14   2   0        6.92        8.60      7.21 o 
 -13   2   0      226.25      209.95     14.96 o 
 -12   2   0      521.73      441.89     58.24 o 
 -11   2   0       86.72       79.31     23.93 o 
 -10   2   0       81.23       88.94     22.11 o 
  -9   2   0      143.97      162.45     32.85 o 
  -8   2   0      148.32      173.79      9.94 o 
  -7   2   0      597.82      622.58     18.43 o 
  -6   2   0      439.84      502.55     21.74 o 
  -5   2   0       45.13       47.06      7.20 o 
  -4   2   0        1.40        6.08      1.59 o 
  -3   2   0        3.04        5.43      1.52 o 
  -2   2   0     1126.00     1204.56      8.38 o 
  -1   2   0      160.35      139.58      4.69 o 
   0   2   0       20.68       18.34      1.02 o 
   1   2   0      126.77      119.73      2.48 o 
   2   2   0    12200.04    11253.25    100.57 o 
   3   2   0     1185.29     1189.54      8.95 o 
   4   2   0       27.81       31.83      3.31 o 
   5   2   0       55.21       59.60      5.63 o 
   6   2   0       67.57       54.54      6.83 o 
   7   2   0       56.64       66.21      9.17 o 
   8   2   0       37.28       27.76      5.04 o 
   9   2   0       56.33       57.42      5.86 o 
  10   2   0      797.34      759.84     33.65 o 
  11   2   0       19.02       22.26      9.18 o 
  12   2   0       10.75       11.46      6.19 o 
  13   2   0       28.13       18.30     10.80 o 
 -15   3   0        4.23        8.04      6.43 o 
 -14   3   0        0.77       11.10     17.28 o 
 -13   3   0        0.00        2.31      7.11 o 
 -12   3   0        0.80        5.99      4.45 o 
 -11   3   0       11.92       16.08      5.26 o 
 -10   3   0      117.01      117.22     25.31 o 
  -9   3   0      793.92      805.14     21.76 o 
  -8   3   0        0.12        5.11      5.41 o 
  -7   3   0        1.77        4.34      2.49 o 
  -6   3   0       46.23       73.78     16.61 o 
  -5   3   0      724.63      724.63     17.51 o 
  -4   3   0      356.92      367.26      7.75 o 
  -3   3   0     5919.36     5822.80     41.16 o 
  -2   3   0      409.31      384.51     13.58 o 
  -1   3   0       88.75       61.86      3.08 o 
   0   3   0       33.56       33.33      1.87 o 
   1   3   0      284.86      269.12      4.70 o 
   2   3   0      402.01      414.66      6.59 o 
   3   3   0      237.20      255.96     11.47 o 
   4   3   0      172.36      165.09      5.00 o 
   5   3   0        0.12        2.44      2.22 o 
   6   3   0       14.89       18.62      3.05 o 
   7   3   0      286.99      245.99     10.28 o 
   8   3   0       73.33       70.78     13.37 o 
   9   3   0        9.27        9.51      3.95 o 
  10   3   0        0.00        1.47      3.34 o 
  11   3   0        3.97        9.42      4.93 o 
  12   3   0      109.25       95.85     49.05 o 
 -15   4   0       29.00       18.35     10.50 o 
 -14   4   0       53.94       39.45     18.15 o 
 -13   4   0       13.60       14.43      5.45 o 
 -12   4   0      284.10      300.13     27.17 o 
 -11   4   0        3.96       13.89      5.68 o 
 -10   4   0        3.86        7.17      6.56 o 
  -9   4   0       20.35       21.95      7.04 o 
  -8   4   0      202.34      198.73     10.29 o 
  -7   4   0       96.54      104.26     15.76 o 
  -6   4   0      840.50      815.17     42.15 o 
  -5   4   0       18.73       27.41      9.01 o 
  -4   4   0     1054.68      994.34     11.71 o 
  -3   4   0      379.52      378.24      8.53 o 
  -2   4   0      500.67      482.07     12.35 o 
  -1   4   0       44.50       45.25      2.80 o 
   0   4   0      383.40      392.91      6.17 o 
   1   4   0      165.78      149.82      3.91 o 
   2   4   0       48.55       46.92      2.99 o 
   3   4   0       82.89       77.52      4.12 o 
   4   4   0      504.16      485.80      9.75 o 
   5   4   0      746.05      787.99     19.33 o 
   6   4   0       65.64       55.64      4.97 o 
   7   4   0      235.94      205.99     17.67 o 
   8   4   0      270.27      242.28     15.15 o 
   9   4   0        0.39        3.71      4.51 o 
  10   4   0       27.03       27.20      8.41 o 
  11   4   0       41.14       46.97     12.22 o 
  12   4   0      245.48      247.09     24.20 o 
 -15   5   0        4.26        6.74      8.49 o 
 -14   5   0        5.56        8.65      6.61 o 
 -13   5   0      214.57      197.31     44.81 o 
 -12   5   0        0.00        2.70      6.04 o 
 -11   5   0      588.00      608.16     70.34 o 
 -10   5   0        1.49        2.80      3.27 o 
  -9   5   0        8.26       13.78      3.85 o 
  -8   5   0       37.79       48.25      9.34 o 
  -7   5   0      225.56      211.76     10.11 o 
  -6   5   0       19.20       21.17      6.89 o 
  -5   5   0      684.03      652.35     22.18 o 
  -4   5   0        4.31        5.65      2.38 o 
  -3   5   0      851.84      877.70     13.12 o 
  -2   5   0       40.59       48.59      3.43 o 
  -1   5   0      619.16      733.80     36.66 o 
   0   5   0       10.35       15.61      2.97 o 
   1   5   0      436.49      376.41      9.55 o 
   2   5   0       70.68       71.79      4.07 o 
   3   5   0      194.63      193.58      6.31 o 
   4   5   0      242.54      233.71      8.43 o 
   5   5   0     2124.92     2086.13     62.10 o 
   6   5   0        0.83        1.98      1.50 o 
   7   5   0       28.81       25.86      6.28 o 
   8   5   0        0.25        4.79      4.26 o 
   9   5   0      279.05      319.10     21.73 o 
  10   5   0       46.77       52.32     17.33 o 
  11   5   0       14.87       14.05      8.53 o 
 -15   6   0       19.86       12.76     15.82 o 
 -14   6   0      211.57      191.00     53.23 o 
 -13   6   0       34.41       35.03     15.02 o 
 -12   6   0     3550.82     3613.15     92.74 o 
 -11   6   0        9.41        9.69      5.68 o 
 -10   6   0      524.76      498.26     21.46 o 
  -9   6   0       11.64       13.20      4.43 o 
  -8   6   0       16.51       22.58      5.64 o 
  -7   6   0      102.88      105.71     10.57 o 
  -6   6   0      443.28      438.15     17.01 o 
  -5   6   0      200.50      195.80     11.38 o 
  -4   6   0        4.26        8.94      2.99 o 
  -3   6   0      167.54      150.08     11.20 o 
  -2   6   0     2963.49     3333.22     76.26 o 
  -1   6   0      101.05       94.79      5.51 o 
   0   6   0     2930.10     3215.54     25.40 o 
   1   6   0        4.54        9.53      3.09 o 
   2   6   0     1707.38     1712.33     31.79 o 
   3   6   0      593.29      626.35     14.90 o 
   4   6   0      986.51     1065.17     17.21 o 
   5   6   0      840.98      836.30     23.89 o 
   6   6   0        0.99        3.10      1.85 o 
   7   6   0        4.58       10.36      4.59 o 
   8   6   0       14.76       24.18      8.75 o 
   9   6   0        0.18       10.96      6.25 o 
  10   6   0       49.73       48.50     22.05 o 
  11   6   0      230.24      259.09     17.42 o 
 -15   7   0        9.87       11.19      9.55 o 
 -14   7   0       16.62       22.75      6.80 o 
 -13   7   0       14.33       22.82      8.43 o 
 -12   7   0      330.30      349.61     45.00 o 
 -11   7   0     1157.56     1175.05     77.35 o 
 -10   7   0      109.00      127.14     24.43 o 
  -9   7   0      128.60      117.34     20.82 o 
  -8   7   0       17.03       14.69      5.06 o 
  -7   7   0     1323.36     1324.51     82.97 o 
  -6   7   0       97.91      103.94      8.07 o 
  -5   7   0        8.46       16.35      5.36 o 
  -4   7   0       73.01       84.92      5.18 o 
  -3   7   0      241.95      287.22      6.55 o 
  -2   7   0       31.20       34.04     13.36 o 
  -1   7   0      822.95      938.05     19.33 o 
   0   7   0      177.95      169.54      5.08 o 
   1   7   0        0.01        3.02      2.52 o 
   2   7   0      142.56      140.92     10.74 o 
   3   7   0        3.55        7.42      3.58 o 
   4   7   0     2070.60     2145.63     44.19 o 
   5   7   0      684.27      675.72     21.79 o 
   6   7   0       57.15       52.50     12.17 o 
   7   7   0       30.39       45.47     12.37 o 
   8   7   0        0.10        2.09      5.86 o 
   9   7   0        2.79        3.10      5.27 o 
  10   7   0        0.08        2.78      6.29 o 
 -15   8   0        1.11       10.85      6.70 o 
 -14   8   0      202.65      200.48     46.11 o 
 -13   8   0       64.64       62.49     17.13 o 
 -12   8   0      203.64      271.59     43.08 o 
 -11   8   0      554.40      528.11     24.45 o 
 -10   8   0      102.67      122.70     23.97 o 
  -9   8   0       33.11       45.33     10.33 o 
  -8   8   0       36.37       31.00      8.62 o 
  -7   8   0       39.94       36.22      8.61 o 
  -6   8   0       34.52       29.33      8.62 o 
  -5   8   0      100.56      103.26      8.62 o 
  -4   8   0      205.41      200.79      6.18 o 
  -3   8   0      223.59      216.32     45.47 o 
  -2   8   0     2158.94     2395.65     67.44 o 
  -1   8   0        8.59       18.11      5.94 o 
   0   8   0       23.45       31.94      6.10 o 
   1   8   0       11.44       13.37      3.68 o 
   2   8   0       13.44        9.77      2.73 o 
   3   8   0       98.71      104.65      6.84 o 
   4   8   0      117.95      122.13      7.50 o 
   5   8   0      494.67      512.83     30.04 o 
   6   8   0       33.80       28.95     10.83 o 
   7   8   0        2.81        1.97      5.56 o 
   8   8   0        3.16        3.67      5.66 o 
   9   8   0       51.98       43.28     17.39 o 
 -15   9   0       34.23       24.84     21.33 o 
 -14   9   0       11.46       13.86      9.33 o 
 -13   9   0       11.67        7.15      6.01 o 
 -12   9   0      148.95      148.19     35.84 o 
 -11   9   0        9.76       12.17      6.73 o 
 -10   9   0        0.24        1.67      4.93 o 
  -9   9   0      462.97      468.71     20.04 o 
  -8   9   0        9.91       10.29      5.18 o 
  -7   9   0      229.69      231.52     21.27 o 
  -6   9   0        3.32        5.19      2.72 o 
  -5   9   0      622.09      585.14     47.15 o 
  -4   9   0        0.36        0.02      0.98 o 
  -3   9   0        3.21        1.13      4.99 o 
  -2   9   0      491.01      524.07     20.52 o 
  -1   9   0       22.33       16.32      6.17 o 
   0   9   0      119.76      115.81     18.21 o 
   1   9   0        0.93        0.97      2.29 o 
   2   9   0       69.24       65.60      7.04 o 
   3   9   0      260.51      265.69     10.46 o 
   4   9   0      239.75      265.37     18.47 o 
   5   9   0      148.40      136.61     15.73 o 
   6   9   0        0.03        3.84      4.48 o 
   7   9   0        0.07        6.45      5.92 o 
   8   9   0       21.88       23.60     15.82 o 
 -14  10   0       40.79       32.00     11.82 o 
 -13  10   0        0.11        4.15      4.69 o 
 -12  10   0        5.83        7.56      4.51 o 
 -11  10   0       13.19       12.94      9.28 o 
 -10  10   0        0.00        4.31      4.52 o 
  -9  10   0       63.16       59.25     20.07 o 
  -8  10   0      182.11      192.60     11.59 o 
  -7  10   0        0.55        1.37      3.40 o 
  -6  10   0       24.36       25.47      7.55 o 
  -5  10   0      177.87      144.74      4.41 o 
  -4  10   0      233.43      248.50     54.91 o 
  -3  10   0       51.46       53.01     13.85 o 
  -2  10   0       18.15       23.27      6.55 o 
  -1  10   0        7.13        5.29      4.42 o 
   0  10   0        0.64        9.35      3.82 o 
   1  10   0      128.28      121.59     11.37 o 
   2  10   0       42.32       39.20     11.33 o 
   3  10   0       29.14       37.49     10.17 o 
   4  10   0       85.42       79.64     31.05 o 
   5  10   0       31.67       41.95     15.42 o 
   6  10   0      143.85      173.05     30.05 o 
   7  10   0       25.36       15.96     15.69 o 
 -14  11   0       55.57       45.58     13.79 o 
 -13  11   0        6.65       14.65      6.44 o 
 -12  11   0       32.51       25.09     14.13 o 
 -11  11   0        0.67        3.25      5.21 o 
 -10  11   0        1.45        3.54      3.55 o 
  -9  11   0        3.46        7.45      4.34 o 
  -8  11   0        6.21       11.39      5.64 o 
  -7  11   0      735.05      741.75     36.06 o 
  -6  11   0      360.95      377.40     20.48 o 
  -5  11   0      158.91      159.88     31.38 o 
  -4  11   0      103.84      138.75     29.27 o 
  -3  11   0      116.34      141.40     24.88 o 
  -2  11   0      176.46      212.43     18.45 o 
  -1  11   0       48.69       36.17     10.74 o 
   0  11   0      526.75      558.04     50.89 o 
   1  11   0        1.69        4.30      6.75 o 
   2  11   0        1.27        6.61      3.74 o 
   3  11   0       90.21       80.57     27.12 o 
   4  11   0       10.26        9.51      5.78 o 
   5  11   0      111.33      114.54     48.00 o 
   6  11   0       82.04       83.30     44.67 o 
 -13  12   0       45.53       33.04     21.07 o 
 -12  12   0       48.42       30.71     27.66 o 
 -11  12   0       17.25       12.56     10.04 o 
 -10  12   0       16.51       18.68     13.56 o 
  -9  12   0        2.44        3.19      6.12 o 
  -8  12   0      292.16      316.64     49.06 o 
  -7  12   0      254.89      278.55     64.55 o 
  -6  12   0      162.79      175.37     52.52 o 
  -5  12   0       58.12       71.06     15.37 o 
  -4  12   0      104.86      105.61     26.65 o 
  -3  12   0       48.72       54.89     11.57 o 
  -2  12   0      123.51      100.71     20.28 o 
  -1  12   0       61.87       75.73     13.58 o 
   0  12   0       63.33       77.57     22.07 o 
   1  12   0       58.72       66.01     21.34 o 
   2  12   0        0.19        5.45      5.98 o 
   3  12   0        3.52        6.58      6.91 o 
   4  12   0       56.37       52.59     21.61 o 
 -13  13   0       24.20       21.41     13.36 o 
 -12  13   0       87.74       57.44     52.45 o 
 -11  13   0       90.64       75.25     28.92 o 
 -10  13   0       31.81       28.12      9.24 o 
  -9  13   0      148.32      138.21     50.72 o 
  -8  13   0      191.36      196.78     59.63 o 
  -7  13   0      872.02      878.00     62.82 o 
  -6  13   0       38.08       40.27     11.70 o 
  -5  13   0        4.42       10.17      9.64 o 
  -4  13   0       50.66       59.64     13.11 o 
  -3  13   0        0.34        3.71      5.55 o 
  -2  13   0       21.62       28.25     11.68 o 
  -1  13   0      244.65      223.43     16.52 o 
   0  13   0       71.85       76.45     26.86 o 
   1  13   0        0.47        0.47      7.91 o 
   2  13   0      111.82       85.16     42.15 o 
   3  13   0      196.50      230.95     24.07 o 
 -11  14   0       31.20       31.05     19.15 o 
 -10  14   0        6.00        4.25     10.84 o 
  -9  14   0      147.08      121.46     39.29 o 
  -8  14   0      232.10      258.62     26.31 o 
  -7  14   0      116.81      119.19     25.94 o 
  -6  14   0      217.71      219.23     21.04 o 
  -5  14   0        6.31        8.47      7.74 o 
  -4  14   0       29.17       33.34     12.99 o 
  -3  14   0       58.05       41.89     15.39 o 
  -2  14   0       21.10       18.26      6.92 o 
   0  14   0       38.66       55.11     27.59 o 
   1  14   0        5.01        4.59      5.92 o 
 -10  15   0      231.71      257.71     26.62 o 
  -9  15   0       85.36       56.48     13.70 o 
  -8  15   0      144.29      142.28     40.14 o 
  -7  15   0       92.93       78.93     20.41 o 
  -6  15   0       24.15       14.81      7.89 o 
  -5  15   0        7.53        8.49      4.05 o 
  -4  15   0        0.25        5.16      5.45 o 
  -3  15   0      181.91      190.38     46.17 o 
  -2  15   0       58.35       36.90     25.00 o 
  -1  15   0        1.62       15.09      7.51 o 
   1 -15   1        0.55       -0.47     10.44 o 
   2 -15   1       53.38       34.32     22.49 o 
   3 -15   1        4.80        6.75      6.03 o 
   4 -15   1        2.21        4.28      4.85 o 
   5 -15   1       41.88       32.53     14.76 o 
   6 -15   1        8.90        8.97      5.63 o 
   7 -15   1      163.17      162.16     39.92 o 
   8 -15   1       90.29       87.18     20.64 o 
   9 -15   1       36.63       37.47      8.51 o 
  10 -15   1        9.08       11.68      7.30 o 
  -1 -14   1      126.80      139.08     50.59 o 
   0 -14   1       13.70        9.31      5.45 o 
   1 -14   1        3.14        7.18      5.76 o 
   2 -14   1        5.40       11.17      7.84 o 
   3 -14   1       35.72       33.27      8.76 o 
   4 -14   1      109.67       88.82     26.45 o 
   5 -14   1        6.36       15.15      7.42 o 
   6 -14   1       97.80      103.17     20.34 o 
   7 -14   1       67.93       76.00     18.53 o 
   8 -14   1      114.23      136.86     24.67 o 
   9 -14   1        7.84       10.57      8.85 o 
  10 -14   1       18.05       18.68     13.03 o 
  11 -14   1       28.17       22.67     10.64 o 
  -3 -13   1       17.33       20.41     14.96 o 
  -2 -13   1       17.40       19.41     10.70 o 
  -1 -13   1        0.65       12.37      6.05 o 
   0 -13   1        0.42        0.30      4.41 o 
   1 -13   1      208.47      193.73     17.28 o 
   2 -13   1       52.54       42.74     16.29 o 
   3 -13   1        1.11        3.03      5.41 o 
   4 -13   1        0.19        4.29      5.62 o 
   5 -13   1       45.67       43.58     13.91 o 
   6 -13   1      444.56      425.79     37.00 o 
   7 -13   1       13.82       11.04      7.35 o 
   8 -13   1      555.59      594.21     34.82 o 
   9 -13   1       28.03       29.78     18.28 o 
  10 -13   1        4.63        4.32      8.04 o 
  11 -13   1        0.95        6.32      7.98 o 
  12 -13   1        0.00        4.06     10.37 o 
  13 -13   1       24.32       19.35      8.78 o 
  -5 -12   1        9.95       15.36     12.37 o 
  -4 -12   1        1.15        2.66      6.65 o 
  -3 -12   1      154.22      218.32     74.39 o 
  -2 -12   1        6.66       12.56      8.91 o 
  -1 -12   1        5.34        5.00      6.48 o 
   0 -12   1        0.04        3.92      3.42 o 
   1 -12   1       20.44       10.71      6.53 o 
   2 -12   1      183.78      183.95     36.07 o 
   3 -12   1      101.72       84.81     26.92 o 
   4 -12   1       23.07       33.14      9.74 o 
   5 -12   1       28.40       18.26      6.51 o 
   6 -12   1        7.83        9.92      6.12 o 
   7 -12   1     1354.60     1453.24     69.21 o 
   8 -12   1       13.29       15.82     14.43 o 
   9 -12   1       14.16       16.75     19.68 o 
  10 -12   1        6.50       13.43     14.09 o 
  11 -12   1       10.32       12.30     10.77 o 
  12 -12   1        6.59        3.12      8.97 o 
  13 -12   1       44.15       44.87     29.72 o 
  -6 -11   1       33.60       35.37     25.79 o 
  -5 -11   1        0.00        1.66      8.97 o 
  -4 -11   1      184.89      205.16     64.02 o 
  -3 -11   1        2.16        6.78      6.65 o 
  -2 -11   1       80.55       78.23     16.98 o 
  -1 -11   1       28.56       27.00      7.57 o 
   0 -11   1       61.24       60.07     15.30 o 
   1 -11   1        8.50        6.91      6.85 o 
   2 -11   1       50.85       86.86     53.32 o 
   3 -11   1       28.98       29.62      8.83 o 
   4 -11   1      363.16      404.75     21.99 o 
   5 -11   1       23.87       21.26      5.82 o 
   6 -11   1     1684.24     1753.27    109.16 o 
   7 -11   1      209.62      200.50     58.37 o 
   8 -11   1      403.50      398.99     12.21 o 
   9 -11   1       23.99       23.67     12.17 o 
  10 -11   1        2.72        6.11      5.32 o 
  11 -11   1       73.58       74.82     25.63 o 
  12 -11   1       27.08       24.27     13.50 o 
  13 -11   1       50.61       34.61     19.56 o 
  14 -11   1      167.10      175.11     18.95 o 
  -7 -10   1        8.72       11.24     14.23 o 
  -6 -10   1       57.03       50.86     18.41 o 
  -5 -10   1        0.07       -0.93      9.11 o 
  -4 -10   1      179.81      194.72     36.83 o 
  -3 -10   1       59.78       42.08     12.27 o 
  -2 -10   1      270.40      262.36     26.59 o 
  -1 -10   1        1.46       -0.58      6.50 o 
   0 -10   1        0.60        3.80      5.75 o 
   1 -10   1      127.01      128.10     25.78 o 
   2 -10   1        4.45        4.74      4.26 o 
   3 -10   1      183.43      204.92     16.39 o 
   4 -10   1      501.74      509.65     19.67 o 
   5 -10   1      293.43      261.86     17.02 o 
   6 -10   1       11.31       10.23      3.74 o 
   7 -10   1      264.95      289.65     12.15 o 
   8 -10   1        0.00        1.48      2.86 o 
   9 -10   1       74.57       83.05     19.80 o 
  10 -10   1        3.91        7.27      3.77 o 
  11 -10   1        2.70        5.48      4.08 o 
  12 -10   1       32.36       32.10     12.87 o 
  13 -10   1       90.74       82.26     19.75 o 
  14 -10   1      198.91      148.38     77.45 o 
  -8  -9   1        6.42       16.35     14.63 o 
  -6  -9   1       21.62       12.20      4.77 o 
  -5  -9   1       65.63       53.10     16.48 o 
  -4  -9   1       48.80       52.91     12.53 o 
  -3  -9   1      649.62      684.91     27.20 o 
  -2  -9   1        3.63        4.72      3.09 o 
  -1  -9   1       19.08       25.63      5.72 o 
   0  -9   1       19.20       23.90      6.26 o 
   1  -9   1        2.23        8.27      4.55 o 
   2  -9   1       94.27      122.50     17.47 o 
   3  -9   1      153.10      169.76     15.66 o 
   4  -9   1      284.86      288.99     23.40 o 
   5  -9   1       32.54       36.20      5.14 o 
   6  -9   1       18.88       25.71      7.10 o 
   7  -9   1       36.79       51.99     15.06 o 
   8  -9   1     1013.10      977.61     30.32 o 
   9  -9   1        2.15        2.22      2.79 o 
  10  -9   1        0.95        1.67      6.33 o 
  11  -9   1       46.74       48.23     12.95 o 
  12  -9   1      360.74      379.13     54.54 o 
  13  -9   1      494.03      504.01     29.48 o 
  14  -9   1      508.98      543.02     45.38 o 
  15  -9   1      238.48      238.70     19.00 o 
  -9  -8   1        2.20        5.16      3.38 o 
  -8  -8   1        2.27        3.86      5.90 o 
  -7  -8   1       19.80       15.60      8.25 o 
  -6  -8   1       11.05       11.17      3.69 o 
  -5  -8   1      530.54      499.95     27.41 o 
  -4  -8   1      184.75      183.58     10.27 o 
  -3  -8   1      641.70      638.46     19.08 o 
  -2  -8   1       27.80       34.92      7.45 o 
  -1  -8   1      391.63      402.10     19.60 o 
   0  -8   1      184.39      178.58     10.40 o 
   1  -8   1        0.39        1.41      3.73 o 
   2  -8   1       33.34       37.40      8.87 o 
   3  -8   1       35.18       34.25     10.74 o 
   4  -8   1       28.93       26.43      4.13 o 
   5  -8   1      121.11      107.99      6.24 o 
   6  -8   1      466.64      511.61     13.88 o 
   7  -8   1      279.65      324.94     18.10 o 
   8  -8   1      111.24      116.58     10.86 o 
   9  -8   1       77.95       76.49     19.77 o 
  10  -8   1       10.18       13.70      4.33 o 
  11  -8   1       30.62       40.89     10.06 o 
  12  -8   1      118.84      105.61     27.75 o 
  13  -8   1      657.39      732.96     69.34 o 
  14  -8   1      209.32      208.08     60.63 o 
  15  -8   1      128.39      103.44     33.78 o 
 -10  -7   1       29.72       22.25     11.17 o 
  -9  -7   1       14.50       17.87      7.56 o 
  -8  -7   1       22.34       22.96      8.95 o 
  -7  -7   1       87.43       82.36     18.74 o 
  -6  -7   1       10.29       10.58      3.79 o 
  -5  -7   1      335.54      311.97      9.35 o 
  -4  -7   1     5919.23     6303.95     92.10 o 
  -3  -7   1       55.86       53.95     11.32 o 
  -2  -7   1       11.67       12.38      3.37 o 
  -1  -7   1       24.60       25.14      5.78 o 
   0  -7   1      392.45      408.26     13.83 o 
   1  -7   1       14.69       15.26      4.85 o 
   2  -7   1     1472.60     1514.85     27.78 o 
   3  -7   1        8.10        7.22      1.54 o 
   4  -7   1      120.85      130.48      6.69 o 
   5  -7   1       84.13       77.00      9.52 o 
   6  -7   1     4618.01     5123.31     73.91 o 
   7  -7   1      262.36      213.84     25.93 o 
   8  -7   1      143.21      133.83     19.55 o 
   9  -7   1        6.59        9.91      4.49 o 
  10  -7   1       18.32       20.22      8.17 o 
  11  -7   1       58.63       64.24     12.44 o 
  12  -7   1        0.01        7.60      7.94 o 
  13  -7   1       28.75       29.57     10.38 o 
  14  -7   1        1.61        2.29      6.94 o 
  15  -7   1        1.50        4.37      7.91 o 
 -11  -6   1      336.90      382.77     21.54 o 
 -10  -6   1       23.83       29.85     15.96 o 
  -9  -6   1       13.00       15.40      9.66 o 
  -8  -6   1      143.20      166.91     19.73 o 
  -7  -6   1      205.56      193.07     46.97 o 
  -6  -6   1        4.35        7.36      2.48 o 
  -5  -6   1      164.32      151.38     11.29 o 
  -4  -6   1      368.89      374.00     13.76 o 
  -3  -6   1      719.17      745.88     11.90 o 
  -2  -6   1      474.95      503.04     17.24 o 
  -1  -6   1      147.79      153.55      7.65 o 
   0  -6   1      913.00      971.29     12.84 o 
   1  -6   1     1867.52     1908.70     27.26 o 
   2  -6   1        6.13        5.45      3.19 o 
   3  -6   1      215.07      219.58      8.23 o 
   4  -6   1       26.96       28.53      8.18 o 
   5  -6   1      432.27      484.83     23.27 o 
   6  -6   1        0.84        5.36      3.71 o 
   7  -6   1      987.48     1101.29     28.44 o 
   8  -6   1       28.89       28.04      8.07 o 
   9  -6   1      254.11      232.40     19.81 o 
  10  -6   1       55.47       61.03     14.90 o 
  11  -6   1      788.93      717.29     87.35 o 
  12  -6   1      376.36      376.67     27.26 o 
  13  -6   1       58.81       52.17     12.22 o 
  14  -6   1       22.90       18.59      8.72 o 
  15  -6   1       95.12       85.61     27.44 o 
 -11  -5   1      164.60      176.19     39.86 o 
 -10  -5   1        7.24       16.59      9.31 o 
  -9  -5   1      287.46      339.99     22.70 o 
  -8  -5   1        0.27        4.31      6.18 o 
  -7  -5   1        6.88        9.85      2.86 o 
  -6  -5   1     3817.70     3734.89    201.10 o 
  -5  -5   1      225.16      206.02     10.13 o 
  -4  -5   1      430.09      417.68     12.83 o 
  -3  -5   1        5.49        4.55      1.30 o 
  -2  -5   1      232.04      232.54     10.16 o 
  -1  -5   1      210.04      205.46      8.14 o 
   0  -5   1      109.65       99.34      3.02 o 
   1  -5   1      581.51      573.69     28.84 o 
   2  -5   1        3.60        2.51      1.06 o 
   3  -5   1        4.95        4.84      1.56 o 
   4  -5   1      885.85      931.92     16.95 o 
   5  -5   1       55.42       58.68      7.12 o 
   6  -5   1     5261.84     5007.70    691.99 o 
   7  -5   1       68.06       69.21     16.98 o 
   8  -5   1        0.38        2.95      3.65 o 
   9  -5   1      153.89      170.45     34.61 o 
  10  -5   1       48.37       55.41     10.24 o 
  11  -5   1      768.79      782.53     50.06 o 
  12  -5   1        3.13        8.53      8.28 o 
  13  -5   1       45.60       54.18     18.48 o 
  14  -5   1       35.56       46.64     10.66 o 
  15  -5   1       17.43        9.80      7.27 o 
 -12  -4   1       20.44       17.80      8.49 o 
 -11  -4   1        1.49        7.29      6.79 o 
 -10  -4   1        0.08        2.78      4.39 o 
  -9  -4   1       18.76       18.05      6.75 o 
  -8  -4   1       86.14       95.41     17.64 o 
  -7  -4   1       26.45       25.72      4.76 o 
  -6  -4   1      152.83      136.50      8.57 o 
  -5  -4   1      122.97       93.08      9.44 o 
  -4  -4   1       45.40       45.63      4.09 o 
  -3  -4   1       28.53       26.54      4.63 o 
  -2  -4   1      201.93      211.25      5.95 o 
  -1  -4   1     3244.76     3417.81     27.08 o 
   0  -4   1        4.47        7.81      1.58 o 
   1  -4   1      724.22      576.89     61.77 o 
   2  -4   1      263.12      256.15      8.41 o 
   3  -4   1       32.70       30.18      2.76 o 
   4  -4   1        0.35        1.43      1.58 o 
   5  -4   1     2907.99     3034.38     75.23 o 
   6  -4   1      101.14       98.90      8.03 o 
   7  -4   1       17.49       22.47      6.64 o 
   8  -4   1        1.37        2.92      4.62 o 
   9  -4   1       62.18       82.94     16.99 o 
  10  -4   1        9.27       25.27      5.90 o 
  11  -4   1       37.23       34.02     11.56 o 
  12  -4   1       19.11       20.88      7.30 o 
  13  -4   1      102.73       97.20     24.47 o 
  14  -4   1        3.96        8.78      5.03 o 
  15  -4   1        0.66        6.71      4.98 o 
 -12  -3   1        6.73        6.53      5.18 o 
 -11  -3   1        1.42        7.12      4.25 o 
 -10  -3   1       63.18       56.04     15.86 o 
  -9  -3   1       32.37       35.58      8.95 o 
  -8  -3   1      205.22      200.98     14.26 o 
  -7  -3   1      139.43      123.26      9.89 o 
  -6  -3   1       15.75       18.44      3.64 o 
  -5  -3   1        2.92        4.12      1.46 o 
  -4  -3   1      668.07      660.41     14.45 o 
  -3  -3   1       45.84       48.96      4.43 o 
  -2  -3   1     3408.69     3496.31     73.92 o 
  -1  -3   1        9.27       12.18      2.26 o 
   0  -3   1     8523.43     7922.18     23.79 o 
   1  -3   1     2734.90     2531.68     14.55 o 
   2  -3   1    17279.14    17190.58    150.39 o 
   3  -3   1      139.04      132.87      3.93 o 
   4  -3   1        1.56        1.85      1.91 o 
   5  -3   1      288.00      293.67      6.98 o 
   6  -3   1       35.54       46.02      9.51 o 
   7  -3   1       61.27       59.75     13.23 o 
   8  -3   1     1587.47     1553.60     52.09 o 
   9  -3   1       86.36       98.20     20.11 o 
  10  -3   1       60.31       66.42     15.15 o 
  11  -3   1       69.18       84.38     21.61 o 
  12  -3   1       30.60       27.98     10.05 o 
  13  -3   1      142.60      127.44     38.45 o 
  14  -3   1        9.18       12.31      8.42 o 
  15  -3   1        3.09        5.94      6.80 o 
 -13  -2   1        1.62        6.55      6.29 o 
 -12  -2   1       16.42       17.05      7.88 o 
 -11  -2   1       23.65       28.17      7.80 o 
 -10  -2   1        0.39        4.82      2.48 o 
  -9  -2   1       12.25       12.12      3.91 o 
  -8  -2   1        5.25        7.34      2.79 o 
  -7  -2   1        1.26        3.75      2.79 o 
  -6  -2   1       27.91       41.20      6.33 o 
  -5  -2   1      706.36      766.17     14.66 o 
  -4  -2   1        6.27        8.89      2.25 o 
  -3  -2   1      409.08      475.47      9.22 o 
  -2  -2   1      486.64      426.48      7.30 o 
  -1  -2   1      446.04      429.77      6.92 o 
   0  -2   1      969.45      899.31     18.39 o 
   1  -2   1    23163.21    22152.93    129.34 o 
   2  -2   1      945.70      910.35     13.14 o 
   3  -2   1     8315.26     8043.31     80.85 o 
   4  -2   1       51.62       57.21      4.60 o 
   5  -2   1      810.32      821.12      9.03 o 
   6  -2   1        0.84        3.77      2.55 o 
   7  -2   1     1923.00     1989.07     31.07 o 
   8  -2   1      238.99      254.83     11.80 o 
   9  -2   1      218.45      238.01     15.11 o 
  10  -2   1        0.58        4.03      5.09 o 
  11  -2   1      319.63      333.96     20.63 o 
  12  -2   1       22.02       30.40      9.78 o 
  13  -2   1        0.94        3.79      6.70 o 
  14  -2   1       29.70       24.36      9.61 o 
 -13  -1   1        8.71       10.37      7.18 o 
 -12  -1   1       32.61       21.07      8.91 o 
 -11  -1   1      459.65      416.26     23.20 o 
 -10  -1   1      735.21      683.97     27.14 o 
  -9  -1   1       22.58       20.79      4.53 o 
  -8  -1   1      157.50      160.47     14.01 o 
  -7  -1   1      200.37      192.67      6.80 o 
  -6  -1   1     3036.46     3321.08     28.15 o 
  -5  -1   1      404.72      386.62     10.80 o 
  -4  -1   1      214.30      212.32      5.53 o 
  -3  -1   1      184.80      179.65      4.90 o 
  -2  -1   1      385.47      486.48      7.09 o 
  -1  -1   1       29.06       27.37      1.76 o 
   0  -1   1      680.54      653.47      8.17 o 
   1  -1   1       22.46       19.55      1.05 o 
   2  -1   1     3968.44     3720.74     12.91 o 
   3  -1   1     5356.17     5173.22     32.98 o 
   4  -1   1       45.25       45.13      6.53 o 
   5  -1   1        0.38        1.11      1.34 o 
   6  -1   1       35.35       29.98      6.55 o 
   7  -1   1       21.18       29.56      6.48 o 
   8  -1   1      204.66      168.02     33.61 o 
   9  -1   1       16.31       17.22      5.28 o 
  10  -1   1      206.16      217.59     51.12 o 
  11  -1   1       19.75       21.09      8.92 o 
  12  -1   1      318.28      326.43     23.62 o 
  13  -1   1       14.33       16.15     12.34 o 
  14  -1   1       19.99       15.88     10.81 o 
 -14   0   1        5.98       12.47      6.50 o 
 -13   0   1        1.12        7.48      7.47 o 
 -12   0   1       42.26       39.14     16.09 o 
 -11   0   1      365.00      330.67     20.16 o 
 -10   0   1      225.04      198.40     15.16 o 
  -9   0   1       18.76       27.35      7.39 o 
  -8   0   1       14.23       16.19      3.65 o 
  -7   0   1     1157.88     1240.00     20.77 o 
  -6   0   1        9.95        8.25      1.85 o 
  -5   0   1     3191.39     3279.67     42.37 o 
  -4   0   1        0.70        3.35      1.83 o 
  -3   0   1      543.46      478.94      8.33 o 
  -2   0   1        3.18        5.47      1.40 o 
  -1   0   1     4554.83     4349.03     36.62 o 
   1   0   1      121.46      104.52      1.92 o 
   2   0   1      685.17      628.89      8.46 o 
   3   0   1     4786.96     4903.93     19.41 o 
   4   0   1      162.89      162.33      5.34 o 
   5   0   1     4996.10     5260.92    107.71 o 
   6   0   1       84.78       86.21     13.52 o 
   7   0   1     1070.48     1089.97     30.16 o 
   8   0   1       18.76       20.20      4.23 o 
   9   0   1       41.07       53.88     15.12 o 
  10   0   1      166.92      143.23     35.28 o 
  11   0   1      497.30      463.20     22.62 o 
  12   0   1       19.82       18.75      6.90 o 
  13   0   1       40.66       44.08     30.71 o 
  14   0   1       35.55       22.97     11.63 o 
 -14   1   1       24.19       23.97     11.90 o 
 -13   1   1      202.29      175.57     77.05 o 
 -12   1   1       87.35       67.15     20.82 o 
 -11   1   1        7.92       23.18      8.86 o 
 -10   1   1      183.77      165.77     26.21 o 
  -9   1   1       15.78       18.50      4.57 o 
  -8   1   1      243.60      278.72     10.83 o 
  -7   1   1      109.12      108.64      7.55 o 
  -6   1   1     1292.80     1208.32     84.28 o 
  -5   1   1      103.97       91.53      4.59 o 
  -4   1   1     8220.38     8315.91     76.26 o 
  -3   1   1     2668.94     2462.97     14.09 o 
  -2   1   1      114.46      119.89      2.80 o 
  -1   1   1       91.67       84.26      1.86 o 
   0   1   1     1033.49      977.19      6.40 o 
   1   1   1      144.35      126.71      3.07 o 
   2   1   1      313.79      293.68      5.78 o 
   3   1   1        6.71        6.66      1.15 o 
   4   1   1       14.09       29.01      3.98 o 
   5   1   1     1693.67     1726.38     22.67 o 
   6   1   1      259.25      275.94     10.53 o 
   7   1   1        0.27        3.02      2.58 o 
   8   1   1      402.60      368.68     39.46 o 
   9   1   1        7.47        5.50      5.93 o 
  10   1   1      433.09      422.64     17.44 o 
  11   1   1      247.28      228.88     50.62 o 
  12   1   1       10.96        7.19      7.65 o 
  13   1   1       77.35       69.81     26.51 o 
 -14   2   1        2.12        4.72      6.38 o 
 -13   2   1      139.04      151.62     17.52 o 
 -12   2   1      184.48      183.61     43.32 o 
 -11   2   1      135.28      148.65     40.88 o 
 -10   2   1       30.95       46.57     11.28 o 
  -9   2   1      224.54      226.82     13.49 o 
  -8   2   1        0.05        3.45      2.52 o 
  -7   2   1       42.11       59.90     11.84 o 
  -6   2   1        9.12       12.04      2.40 o 
  -5   2   1       56.24       46.49      3.28 o 
  -4   2   1      345.79      324.13      6.58 o 
  -3   2   1     9899.70     9615.08     83.51 o 
  -2   2   1      326.50      298.46      5.61 o 
  -1   2   1      283.25      258.78      4.28 o 
   0   2   1       15.69       14.71      1.65 o 
   1   2   1        6.37        3.02      1.07 o 
   2   2   1      602.81      558.49      8.10 o 
   3   2   1     2732.28     2722.01     18.10 o 
   4   2   1      172.01      171.60      4.86 o 
   5   2   1     2574.20     2779.37     24.29 o 
   6   2   1       12.28       27.33      4.66 o 
   7   2   1      394.16      375.82     22.58 o 
   8   2   1       81.42       67.49     13.74 o 
   9   2   1       36.47       40.51     11.49 o 
  10   2   1      566.63      520.66     24.72 o 
  11   2   1       23.85       29.37     13.23 o 
  12   2   1       39.11       44.71     22.10 o 
  13   2   1        2.90        6.78      5.19 o 
 -15   3   1        0.61        6.68      6.70 o 
 -14   3   1        4.16        8.03      6.96 o 
 -13   3   1       42.74       40.06     14.61 o 
 -12   3   1       35.14       29.73      9.58 o 
 -11   3   1        2.83       11.83      4.61 o 
 -10   3   1       41.98       42.64      9.78 o 
  -9   3   1       82.80      106.81     19.80 o 
  -8   3   1       51.65       60.89     14.65 o 
  -7   3   1        5.84       10.90      2.88 o 
  -6   3   1       89.84       99.80      6.00 o 
  -5   3   1        1.75        2.69      1.25 o 
  -4   3   1       24.99       33.34      3.54 o 
  -3   3   1      894.14      874.87     20.75 o 
  -2   3   1     2416.83     2506.97     39.09 o 
  -1   3   1     2531.54     2380.85     23.97 o 
   0   3   1     2183.39     2089.14     28.37 o 
   1   3   1        0.25        1.02      1.63 o 
   2   3   1     1684.26     1654.33     23.11 o 
   3   3   1      132.94      138.34      4.93 o 
   4   3   1      912.22      959.88     12.01 o 
   5   3   1        0.75        1.82      1.20 o 
   6   3   1       82.25      116.29     17.22 o 
   7   3   1      385.32      353.62     16.43 o 
   8   3   1      113.14      133.62     29.85 o 
   9   3   1       82.04       84.08     19.58 o 
  10   3   1       31.08       33.04      9.20 o 
  11   3   1        0.00        0.88      8.38 o 
  12   3   1       73.37       61.03     17.57 o 
 -15   4   1       50.33       41.48     14.20 o 
 -14   4   1        5.13        9.07      6.13 o 
 -13   4   1      144.67      151.44     25.56 o 
 -12   4   1       21.15       35.97      9.57 o 
 -11   4   1      155.12      153.58     26.54 o 
 -10   4   1        0.38        7.97      4.60 o 
  -9   4   1       67.63       92.71     17.42 o 
  -8   4   1      173.74      164.04      9.43 o 
  -7   4   1       51.07       61.77     17.22 o 
  -6   4   1       42.74       62.56     15.99 o 
  -5   4   1     1094.17     1059.58     33.31 o 
  -4   4   1       31.17       36.12      6.99 o 
  -3   4   1      965.59      895.52     24.06 o 
  -2   4   1      164.80      163.64      4.41 o 
  -1   4   1     4175.84     3943.79     23.45 o 
   0   4   1      318.99      306.33      5.79 o 
   1   4   1       77.10       99.07      3.70 o 
   2   4   1       24.56       33.02      3.80 o 
   3   4   1        2.83        3.78      1.23 o 
   4   4   1      632.32      619.61     14.34 o 
   5   4   1     1246.46     1284.00     29.19 o 
   6   4   1       47.55       39.31      9.57 o 
   7   4   1      519.86      539.44     22.09 o 
   8   4   1      218.68      205.94     19.10 o 
   9   4   1       16.26       19.65      5.97 o 
  10   4   1        1.06        7.75      7.41 o 
  11   4   1       32.71       39.21      8.64 o 
  12   4   1       52.86       44.38     14.32 o 
 -15   5   1        2.84        3.86      7.40 o 
 -14   5   1       54.03       51.26     19.34 o 
 -13   5   1      201.76      208.11     49.92 o 
 -12   5   1       85.75       82.91     20.20 o 
 -11   5   1       15.39       22.36      8.01 o 
 -10   5   1        3.82        8.24      6.05 o 
  -9   5   1       33.56       47.22      9.97 o 
  -8   5   1       65.70       79.63     18.46 o 
  -7   5   1      350.89      333.83     18.88 o 
  -6   5   1       93.12       98.36      6.58 o 
  -5   5   1      193.65      193.18     12.58 o 
  -4   5   1      652.48      673.11     30.91 o 
  -3   5   1       13.93       15.20      2.94 o 
  -2   5   1      252.40      238.06      6.85 o 
  -1   5   1      122.62      119.77      3.44 o 
   0   5   1     7973.83     8626.41     79.92 o 
   1   5   1      943.61      971.63     11.40 o 
   2   5   1      600.89      616.43     11.68 o 
   3   5   1       44.70       51.82      7.12 o 
   4   5   1     1037.70     1000.93     14.41 o 
   5   5   1      486.10      472.51     15.88 o 
   6   5   1      885.23      829.54     59.63 o 
   7   5   1        6.97        8.35      5.07 o 
   8   5   1        8.92        9.64      6.21 o 
   9   5   1        9.18       13.55      7.01 o 
  10   5   1       12.37       13.37      6.79 o 
  11   5   1        3.49        6.40      5.39 o 
 -15   6   1       12.92       17.55     12.50 o 
 -14   6   1      116.05      111.38     35.95 o 
 -13   6   1      458.33      483.11     75.39 o 
 -12   6   1      175.17      201.56     36.02 o 
 -11   6   1      107.78      109.23     20.52 o 
 -10   6   1        4.79        5.47      4.78 o 
  -9   6   1      293.63      298.06     13.03 o 
  -8   6   1       21.20       28.92      7.29 o 
  -7   6   1     1213.91     1257.44     30.25 o 
  -6   6   1        5.63       11.93      3.22 o 
  -5   6   1        0.11        5.19      3.03 o 
  -4   6   1       58.74       51.72     23.87 o 
  -3   6   1      457.63      458.14     19.98 o 
  -2   6   1      226.60      238.58      8.96 o 
  -1   6   1     2023.02     2214.54     73.54 o 
   0   6   1      122.45      124.01      4.96 o 
   1   6   1        3.05        5.64      1.78 o 
   2   6   1       83.95       79.18      7.15 o 
   3   6   1       58.73       56.84      5.32 o 
   4   6   1      207.04      207.93     11.25 o 
   5   6   1     6801.96     5882.48    688.41 o 
   6   6   1        3.23        2.74      4.17 o 
   7   6   1      137.22      132.07     28.17 o 
   8   6   1       14.46       16.42      9.86 o 
   9   6   1       26.00       39.19     12.30 o 
  10   6   1        0.06        4.97      5.01 o 
 -15   7   1        2.12       13.30     10.37 o 
 -14   7   1       10.21       10.73      5.32 o 
 -13   7   1      504.38      535.44     41.40 o 
 -12   7   1      204.82      209.73     30.80 o 
 -11   7   1        0.03        1.88      5.04 o 
 -10   7   1       20.18       22.67     10.50 o 
  -9   7   1      107.75      109.36     18.83 o 
  -8   7   1      327.90      373.21     20.90 o 
  -7   7   1       10.80       21.30      6.81 o 
  -6   7   1        0.01        7.43      3.65 o 
  -5   7   1      254.78      241.88      8.41 o 
  -4   7   1       11.29       12.96      4.85 o 
  -3   7   1      145.64      160.92      9.27 o 
  -2   7   1      419.44      403.07     10.75 o 
  -1   7   1      432.06      490.65     12.97 o 
   0   7   1     1690.34     1781.03     28.44 o 
   1   7   1      164.75      163.97      5.87 o 
   2   7   1      610.85      613.93     11.48 o 
   3   7   1       12.65       20.40      4.63 o 
   4   7   1        3.27        4.53      2.66 o 
   5   7   1       43.04       41.72     10.86 o 
   6   7   1      336.07      310.14     14.14 o 
   7   7   1      159.16      147.49     16.52 o 
   8   7   1        7.80        8.26      5.75 o 
   9   7   1        0.61        6.05      3.86 o 
  10   7   1      237.01      286.88     26.39 o 
 -15   8   1        0.24        6.89      6.87 o 
 -14   8   1       93.37       89.16     22.11 o 
 -13   8   1       14.51       10.17      5.60 o 
 -12   8   1      347.83      341.10     60.01 o 
 -11   8   1      160.61      169.53     33.07 o 
 -10   8   1        1.57        3.41      4.81 o 
  -9   8   1       36.23       33.21      8.43 o 
  -8   8   1       54.97       71.82     17.32 o 
  -7   8   1     1212.80     1346.88     25.57 o 
  -6   8   1        1.99        5.30      3.81 o 
  -5   8   1       65.09       74.66      6.35 o 
  -4   8   1       56.99       62.26      3.75 o 
  -3   8   1      431.07      441.18     20.24 o 
  -2   8   1      145.65      152.62      4.42 o 
  -1   8   1       40.83       49.83      7.86 o 
   0   8   1      345.66      351.68      8.11 o 
   1   8   1        6.79        7.37      2.43 o 
   2   8   1       67.38       61.98      7.03 o 
   3   8   1     1354.31     1311.35     31.06 o 
   4   8   1        4.78        7.03      2.16 o 
   5   8   1        8.14        8.53      3.99 o 
   6   8   1        0.34        4.69      4.33 o 
   7   8   1       20.65       19.33      8.48 o 
   8   8   1       14.66       10.79      5.63 o 
   9   8   1        5.66        6.87      5.48 o 
 -15   9   1       15.99        9.32      7.68 o 
 -14   9   1      100.45       83.75     26.49 o 
 -13   9   1       60.87       45.70     18.21 o 
 -12   9   1      162.45      180.97     43.78 o 
 -11   9   1      109.45      106.54     25.28 o 
 -10   9   1       16.69       18.51      4.41 o 
  -9   9   1       71.20       74.83     17.38 o 
  -8   9   1       96.44      100.17     22.22 o 
  -7   9   1       55.34       63.53     11.25 o 
  -6   9   1      100.47       92.40      7.66 o 
  -5   9   1       85.16       72.06      4.45 o 
  -4   9   1      125.52      134.67      7.02 o 
  -3   9   1        0.61        0.61      1.59 o 
  -2   9   1       46.31       46.45      9.41 o 
  -1   9   1      103.93      128.19     26.62 o 
   0   9   1        4.04        7.38      2.62 o 
   1   9   1      105.61       97.67     12.08 o 
   2   9   1       12.17        9.95      2.75 o 
   3   9   1       25.75       19.54      6.36 o 
   4   9   1      413.40      414.23     20.11 o 
   5   9   1        5.22        5.95      3.59 o 
   6   9   1       47.27       41.74     14.57 o 
   7   9   1       36.88       32.71     20.08 o 
   8   9   1        0.81        4.92     10.44 o 
 -14  10   1       14.02       16.75      9.45 o 
 -13  10   1      109.67      103.06     31.43 o 
 -12  10   1        1.58        3.34      8.21 o 
 -11  10   1       66.33       68.20     18.89 o 
 -10  10   1      114.66      118.92     24.68 o 
  -9  10   1      219.25      204.53     13.23 o 
  -8  10   1        0.24        3.56      4.10 o 
  -7  10   1       95.89       99.27     19.85 o 
  -6  10   1      156.46      116.42     13.19 o 
  -5  10   1       12.23       11.36      3.20 o 
  -4  10   1        0.19       -1.66      7.91 o 
  -3  10   1      328.78      367.17     74.39 o 
  -2  10   1      144.84      170.86     16.59 o 
  -1  10   1        2.85       12.52      6.56 o 
   0  10   1       20.29       23.76      5.45 o 
   1  10   1      733.21      706.72     25.99 o 
   2  10   1      152.42      121.91     23.70 o 
   3  10   1       54.67       55.05     22.27 o 
   4  10   1        9.03       15.16      8.58 o 
   5  10   1       79.45       84.69     35.17 o 
   6  10   1        4.53        9.97      8.51 o 
   7  10   1        0.01        2.06      5.85 o 
 -14  11   1        6.96       12.28      6.53 o 
 -13  11   1       16.59       23.94      9.82 o 
 -12  11   1       34.57       50.44     10.94 o 
 -11  11   1       14.00        9.37      6.01 o 
 -10  11   1       18.49       15.07      7.51 o 
  -9  11   1      236.43      219.13     14.52 o 
  -8  11   1      138.92      136.13     14.73 o 
  -7  11   1      163.59      188.85     10.43 o 
  -6  11   1      137.39      148.58     45.21 o 
  -5  11   1        4.00        1.46      5.05 o 
  -4  11   1       83.21       96.59     28.05 o 
  -3  11   1       31.15       38.63      8.49 o 
  -2  11   1      270.59      269.18     14.61 o 
  -1  11   1        1.08        3.89      6.31 o 
   0  11   1      200.31      203.97     20.71 o 
   1  11   1      181.18      180.37     21.11 o 
   2  11   1       39.98       39.42     17.15 o 
   3  11   1       76.39       69.87     21.74 o 
   4  11   1        4.87       26.53     10.64 o 
   5  11   1      185.18      203.36     67.61 o 
   6  11   1        5.80        8.04      8.84 o 
 -13  12   1       71.31       45.94     25.20 o 
 -12  12   1        0.04        0.80      5.72 o 
 -11  12   1        0.43        3.06      8.64 o 
 -10  12   1       14.52       15.96      9.97 o 
  -9  12   1      826.56      843.96     37.76 o 
  -8  12   1       57.53       65.22     23.60 o 
  -7  12   1     1750.59     1830.91     82.24 o 
  -6  12   1      333.78      354.40     48.93 o 
  -5  12   1      101.71      120.13     26.26 o 
  -4  12   1       20.08       16.81      6.21 o 
  -3  12   1       67.90       63.25     14.86 o 
  -2  12   1        0.07        5.71      6.25 o 
  -1  12   1       29.57       32.63      9.28 o 
   0  12   1       38.18       34.68      8.75 o 
   1  12   1        6.93       12.10      6.32 o 
   2  12   1       50.84       71.33     30.85 o 
   3  12   1       18.41       30.18     11.37 o 
   4  12   1       11.68       16.35      9.51 o 
 -13  13   1        3.71        1.60      5.78 o 
 -12  13   1      137.68      120.00     50.19 o 
 -11  13   1        1.86       -0.40     11.10 o 
 -10  13   1       41.76       36.96     19.21 o 
  -9  13   1        1.50        9.91     10.70 o 
  -8  13   1      450.05      456.71     36.96 o 
  -7  13   1      584.24      650.44     50.99 o 
  -6  13   1      149.14      152.11     32.58 o 
  -5  13   1      113.01      108.90     18.78 o 
  -4  13   1       40.85       34.10     16.09 o 
  -3  13   1       23.59       30.59      9.35 o 
  -2  13   1      747.09      719.77     41.75 o 
  -1  13   1        2.07        7.72      3.66 o 
   0  13   1        4.39        6.18      4.59 o 
   1  13   1      154.54      145.66     60.43 o 
   2  13   1       35.95       35.30     20.87 o 
   3  13   1      475.53      589.54     43.94 o 
 -11  14   1        0.21        9.17      5.98 o 
 -10  14   1        6.26        5.45      6.58 o 
  -9  14   1     1124.59     1224.49     69.54 o 
  -8  14   1        5.75        1.99      6.91 o 
  -7  14   1      104.01      101.37     28.44 o 
  -6  14   1      279.95      292.33     44.04 o 
  -5  14   1        6.86       14.76      5.33 o 
  -4  14   1        4.71        7.61      6.00 o 
  -3  14   1        4.29        9.29      5.72 o 
  -2  14   1       15.23       12.99      5.73 o 
  -1  14   1       12.61       13.43     12.17 o 
   0  14   1      125.10      112.35     49.06 o 
   1  14   1       29.06       23.47     10.77 o 
 -10  15   1       39.74       32.44     24.33 o 
  -9  15   1       10.10       18.61     12.17 o 
  -8  15   1      433.00      434.43     46.40 o 
  -7  15   1       59.52       48.32     11.10 o 
  -6  15   1        3.70        6.54      5.87 o 
  -5  15   1        0.42        3.45      5.09 o 
  -4  15   1        4.45        2.59      5.64 o 
  -3  15   1      121.60      123.13     21.75 o 
  -2  15   1        0.19        6.98     10.77 o 
  -1  15   1        6.44       17.68     10.10 o 
   1 -15   2        0.47        8.44     11.30 o 
   2 -15   2      200.98      197.54     30.48 o 
   3 -15   2        6.89        4.05      5.91 o 
   4 -15   2       18.60       13.81      6.44 o 
   5 -15   2       19.92       23.04     12.77 o 
   6 -15   2       32.70       28.03      8.73 o 
   7 -15   2        7.25       13.00      7.96 o 
   8 -15   2      127.71       97.04     31.83 o 
   9 -15   2       37.29       31.22     14.04 o 
  10 -15   2       25.87       24.96     11.09 o 
  -1 -14   2       39.51       49.66     17.95 o 
   0 -14   2       26.76       28.99     10.04 o 
   1 -14   2        3.98        1.29      5.47 o 
   2 -14   2      336.54      328.16     35.00 o 
   3 -14   2        3.54        5.39      4.62 o 
   4 -14   2       20.04       21.73     11.09 o 
   5 -14   2        1.22        6.04      5.73 o 
   6 -14   2       73.22       64.20     21.00 o 
   7 -14   2        8.94       10.61      6.51 o 
   8 -14   2      136.84      133.29     35.70 o 
   9 -14   2       53.77       52.10     21.88 o 
  10 -14   2       84.43       81.02     25.18 o 
  11 -14   2        9.64        8.67      6.32 o 
  -3 -13   2        5.67        4.39      5.72 o 
  -2 -13   2       92.74       81.44     48.93 o 
  -1 -13   2       25.36       30.45     14.16 o 
   0 -13   2       21.26       19.79      6.60 o 
   1 -13   2        2.18        5.96      5.27 o 
   2 -13   2       44.11       34.90      8.95 o 
   3 -13   2       10.07       11.37      6.11 o 
   4 -13   2        5.77        7.63      4.80 o 
   5 -13   2       68.01       71.84     18.99 o 
   6 -13   2       30.38       27.22     11.60 o 
   7 -13   2      247.89      272.00     48.14 o 
   8 -13   2        4.52       10.42      6.75 o 
   9 -13   2      232.52      247.38     31.05 o 
  10 -13   2        0.22        6.45      5.78 o 
  11 -13   2        4.16        9.64      5.38 o 
  12 -13   2        3.61        8.71      7.58 o 
  -5 -12   2       48.54       53.38     27.66 o 
  -4 -12   2       84.59      105.10     54.51 o 
  -3 -12   2      130.82      145.32     39.02 o 
  -2 -12   2       20.02       22.27     10.70 o 
  -1 -12   2       32.71       31.94     10.56 o 
   0 -12   2      140.13      123.98     35.29 o 
   1 -12   2       77.71       52.28     15.52 o 
   2 -12   2        1.09       17.09     11.57 o 
   3 -12   2        0.01        4.18      5.49 o 
   4 -12   2       55.22       49.94     15.26 o 
   5 -12   2        2.34        5.90      3.58 o 
   6 -12   2       35.19       39.67     12.80 o 
   7 -12   2       16.61        9.49      5.35 o 
   8 -12   2       17.63       13.24      5.38 o 
   9 -12   2        0.03       -1.33      8.44 o 
  10 -12   2      136.39      120.79     70.93 o 
  11 -12   2       31.11       39.49     21.41 o 
  12 -12   2      128.38      100.25     61.16 o 
  13 -12   2       15.52       10.17     10.57 o 
  -6 -11   2      250.25      291.31     24.27 o 
  -5 -11   2        0.62        5.38      7.84 o 
  -4 -11   2      177.88      199.64     47.93 o 
  -3 -11   2        1.52       14.03      9.64 o 
  -2 -11   2       18.94       24.63      7.40 o 
  -1 -11   2      524.95      476.23     39.60 o 
   0 -11   2       21.81       34.34      9.66 o 
   1 -11   2      397.79      362.51     18.75 o 
   2 -11   2       30.87       30.64      7.40 o 
   3 -11   2       38.13       42.16     10.87 o 
   4 -11   2      180.29      213.34     37.63 o 
   5 -11   2        1.33        3.23      4.62 o 
   6 -11   2       77.04       87.81     15.97 o 
   7 -11   2      146.76      145.12     48.13 o 
   8 -11   2       41.77       43.24     16.33 o 
   9 -11   2        7.12        4.29      5.36 o 
  10 -11   2       27.90       22.94      7.79 o 
  11 -11   2      547.42      565.07     21.34 o 
  12 -11   2        9.99        5.40      4.33 o 
  13 -11   2      376.11      350.64     27.46 o 
  14 -11   2       98.26       60.90     39.62 o 
  -7 -10   2       11.38       14.23      9.71 o 
  -6 -10   2      115.29      140.01     47.47 o 
  -5 -10   2        2.87        9.51      9.51 o 
  -4 -10   2      312.99      312.25     29.32 o 
  -3 -10   2       66.03       67.94     15.53 o 
  -2 -10   2      805.15      829.37     55.44 o 
  -1 -10   2       54.87       56.55     14.78 o 
   0 -10   2     1133.69     1117.56     43.06 o 
   1 -10   2       81.85       83.21     15.37 o 
   2 -10   2      298.39      361.72     76.85 o 
   3 -10   2        2.52        4.73      3.17 o 
   4 -10   2      241.36      241.91     19.28 o 
   5 -10   2       55.19       53.35     13.88 o 
   6 -10   2       27.35       23.67      7.33 o 
   7 -10   2        2.39        2.87      4.09 o 
   8 -10   2      375.96      379.86     15.69 o 
   9 -10   2       14.15       11.53      4.73 o 
  10 -10   2        5.32        8.22      3.21 o 
  11 -10   2        6.39       10.33      5.09 o 
  12 -10   2      164.36      149.43     16.51 o 
  13 -10   2       50.36       42.75     15.20 o 
  14 -10   2      145.38       90.48     66.75 o 
  -8  -9   2       35.59       28.19     15.82 o 
  -7  -9   2       45.97       53.25     16.62 o 
  -6  -9   2       98.03       99.94     26.23 o 
  -5  -9   2       10.09        8.55      5.32 o 
  -4  -9   2      268.53      284.72     20.72 o 
  -3  -9   2      631.71      675.35     25.75 o 
  -2  -9   2        8.69       10.06      3.50 o 
  -1  -9   2       20.84       16.30      4.91 o 
   0  -9   2      100.87       90.77     18.49 o 
   1  -9   2      773.08      721.54     23.22 o 
   2  -9   2      190.16      229.79     28.17 o 
   3  -9   2      472.65      434.77     47.27 o 
   4  -9   2      295.18      231.45     47.93 o 
   5  -9   2       46.77       45.39      3.99 o 
   6  -9   2        6.00        5.65      3.52 o 
   7  -9   2      803.65      914.84     33.37 o 
   8  -9   2       89.20      101.59     21.53 o 
   9  -9   2        4.26        5.12      5.09 o 
  10  -9   2       60.49       64.33     14.67 o 
  11  -9   2        3.48        1.52      4.82 o 
  12  -9   2       12.99       13.75      4.56 o 
  13  -9   2      219.17      208.77     18.33 o 
  14  -9   2       39.79       39.02     15.29 o 
  -9  -8   2        0.60        6.27      4.67 o 
  -8  -8   2       13.12       15.36      8.83 o 
  -7  -8   2       19.69       23.32      8.63 o 
  -6  -8   2      195.80      181.13     18.65 o 
  -5  -8   2       14.57       13.56      3.75 o 
  -4  -8   2     1557.24     1557.24     45.93 o 
  -3  -8   2       81.65       92.91     15.05 o 
  -2  -8   2       33.86       43.22      9.87 o 
  -1  -8   2        0.83        3.98      2.70 o 
   0  -8   2        1.05        5.52      4.18 o 
   1  -8   2       36.90       51.17     11.85 o 
   2  -8   2     3028.60     3248.99     66.48 o 
   3  -8   2      162.73      174.65     10.80 o 
   4  -8   2      492.54      472.90     24.53 o 
   5  -8   2       12.28       15.40      6.23 o 
   6  -8   2      187.52      184.17      9.97 o 
   7  -8   2        3.42        8.15      2.97 o 
   8  -8   2       27.33       36.30      8.81 o 
   9  -8   2      210.94      212.76     34.69 o 
  10  -8   2        1.38        3.23      3.16 o 
  11  -8   2       14.19       10.63      7.18 o 
  12  -8   2       59.86       78.27     16.34 o 
  13  -8   2      126.87      123.05     28.00 o 
  14  -8   2       15.69       13.23     11.77 o 
  15  -8   2       12.88       16.20      9.15 o 
 -10  -7   2       17.88       17.53      8.30 o 
  -9  -7   2       23.82       34.52     13.25 o 
  -8  -7   2        0.05        2.56      6.06 o 
  -7  -7   2       38.96       39.33     11.10 o 
  -6  -7   2        4.68        6.20      3.43 o 
  -5  -7   2      819.05      851.56     27.50 o 
  -4  -7   2      194.18      188.63      9.43 o 
  -3  -7   2      934.96      955.60     20.44 o 
  -2  -7   2       11.59       12.58      3.00 o 
  -1  -7   2       64.77       70.01     10.50 o 
   0  -7   2      207.88      210.54      6.27 o 
   1  -7   2     3328.66     3596.86     43.66 o 
   2  -7   2      216.75      196.10     10.38 o 
   3  -7   2        1.38        3.47      3.42 o 
   4  -7   2        2.66        0.10      2.25 o 
   5  -7   2      637.85      671.23     14.55 o 
   6  -7   2      546.90      581.11     24.07 o 
   7  -7   2       39.53       46.35     11.59 o 
   8  -7   2        0.83        3.46      4.74 o 
   9  -7   2        0.41        9.39      4.32 o 
  10  -7   2        1.65        7.82      3.87 o 
  11  -7   2       77.83       88.69     16.79 o 
  12  -7   2        8.20        7.54      4.77 o 
  13  -7   2      181.86      191.08     49.24 o 
  14  -7   2       70.75       65.17     19.55 o 
  15  -7   2       61.71       37.53     22.51 o 
 -11  -6   2       23.78       23.50      8.69 o 
 -10  -6   2       36.91       47.60     18.08 o 
  -9  -6   2        9.99        5.52      7.24 o 
  -8  -6   2      311.40      325.26     17.18 o 
  -7  -6   2      486.11      457.67     30.93 o 
  -6  -6   2      110.76      111.08      9.09 o 
  -5  -6   2       18.11       19.52      4.31 o 
  -4  -6   2       68.14       59.60     12.77 o 
  -3  -6   2        7.85        6.55      2.40 o 
  -2  -6   2      272.44      257.15      8.98 o 
  -1  -6   2      355.93      378.57     10.99 o 
   0  -6   2     1113.16     1198.83     13.98 o 
   1  -6   2      225.10      232.99     10.88 o 
   2  -6   2       69.89       77.83      8.71 o 
   3  -6   2      543.72      517.09     22.92 o 
   4  -6   2       32.54       24.27      6.43 o 
   5  -6   2       71.30       66.85      6.84 o 
   6  -6   2       10.61       25.18      7.15 o 
   7  -6   2        8.12       17.24      5.49 o 
   8  -6   2        4.01        2.60      4.59 o 
   9  -6   2      144.85      162.72     25.96 o 
  10  -6   2        4.61        7.83      4.99 o 
  11  -6   2      217.56      230.88     18.22 o 
  12  -6   2      323.48      338.45     28.05 o 
  13  -6   2        3.12        7.20      5.78 o 
  14  -6   2       14.07       11.61      6.44 o 
  15  -6   2      123.06       95.08     41.42 o 
 -11  -5   2       40.60       47.39     21.20 o 
 -10  -5   2        2.78       12.71      6.73 o 
  -9  -5   2        3.06        8.77      7.15 o 
  -8  -5   2       71.34       56.66     12.37 o 
  -7  -5   2       94.86       98.59     12.13 o 
  -6  -5   2     3071.18     3090.32     68.84 o 
  -5  -5   2       43.05       34.92      6.40 o 
  -4  -5   2      163.55      139.53      6.55 o 
  -3  -5   2     1169.89     1180.20     19.66 o 
  -2  -5   2       15.75       20.16      3.78 o 
  -1  -5   2     2598.84     2835.31     53.70 o 
   0  -5   2        0.25        1.14      1.24 o 
   1  -5   2     6919.22     7121.17     73.77 o 
   2  -5   2       69.61       69.80      3.46 o 
   3  -5   2      382.14      365.20     12.00 o 
   4  -5   2      189.32      194.54      7.01 o 
   5  -5   2      810.87      781.61     19.56 o 
   6  -5   2      235.18      244.89     12.00 o 
   7  -5   2        5.63       11.96      4.53 o 
   8  -5   2       41.75       56.41     10.69 o 
   9  -5   2       70.93      101.11     19.44 o 
  10  -5   2        1.12        4.83      4.58 o 
  11  -5   2     1418.49     1457.51     62.37 o 
  12  -5   2      124.69      139.61     33.84 o 
  13  -5   2       20.71       20.85      7.23 o 
  14  -5   2       20.98       22.41      8.77 o 
  15  -5   2       56.14       51.92     23.63 o 
 -12  -4   2       79.49       68.73     30.31 o 
 -11  -4   2       42.96       45.39     15.02 o 
 -10  -4   2       62.18       57.05     15.52 o 
  -9  -4   2       86.50       65.78      7.39 o 
  -8  -4   2        1.04        3.76      2.54 o 
  -7  -4   2       41.92       49.94      8.27 o 
  -6  -4   2        6.52        4.17      1.63 o 
  -5  -4   2      161.64      163.49      8.23 o 
  -4  -4   2     2022.72     2093.76     30.37 o 
  -3  -4   2      145.30      142.63      5.81 o 
  -2  -4   2      171.11      193.37      6.13 o 
  -1  -4   2        5.43        8.99      1.96 o 
   0  -4   2     2698.06     2664.88     25.21 o 
   1  -4   2     1223.39     1214.46     13.02 o 
   2  -4   2        5.54       11.52      2.11 o 
   3  -4   2      368.22      347.97      6.52 o 
   4  -4   2      807.39      814.88     10.61 o 
   5  -4   2        5.23        8.65      2.69 o 
   6  -4   2        0.27        1.24      3.87 o 
   7  -4   2       22.43       42.86     11.03 o 
   8  -4   2      345.85      313.24     16.50 o 
   9  -4   2        0.01        4.65      5.03 o 
  10  -4   2     1305.92     1342.10     44.00 o 
  11  -4   2      196.02      224.24     44.18 o 
  12  -4   2      274.99      319.70     58.29 o 
  13  -4   2       15.49       15.55      6.97 o 
  14  -4   2       75.61       65.77     18.74 o 
  15  -4   2        8.65        9.42      6.74 o 
 -13  -3   2        2.26        3.86      6.61 o 
 -12  -3   2        0.45        6.08      3.75 o 
 -11  -3   2       17.23       22.38      8.53 o 
 -10  -3   2        3.44        3.05      4.00 o 
  -9  -3   2        6.85       14.31      3.57 o 
  -8  -3   2        8.25        9.46      2.54 o 
  -7  -3   2      527.70      521.57     12.69 o 
  -6  -3   2       66.27       78.18      9.08 o 
  -5  -3   2      526.93      553.50     13.84 o 
  -4  -3   2        0.59        3.50      2.39 o 
  -3  -3   2      996.14     1003.89     10.48 o 
  -2  -3   2      310.42      305.46      6.42 o 
  -1  -3   2      756.07      759.28     15.28 o 
   0  -3   2      267.11      239.14      4.67 o 
   1  -3   2      279.79      294.59      4.75 o 
   2  -3   2      811.22      725.85     10.21 o 
   3  -3   2      745.10      730.45     12.07 o 
   4  -3   2       24.97       26.77      4.50 o 
   5  -3   2     1748.23     1868.55     49.96 o 
   6  -3   2      414.45      478.57     22.69 o 
   7  -3   2       32.95       47.34     10.14 o 
   8  -3   2      321.10      309.14     13.86 o 
   9  -3   2       34.37       24.99      6.79 o 
  10  -3   2       14.73       15.18      7.05 o 
  11  -3   2      892.16      825.53     38.35 o 
  12  -3   2        0.14        9.35      6.44 o 
  13  -3   2      436.65      421.99     22.04 o 
  14  -3   2        0.03       11.16      6.18 o 
 -13  -2   2       76.73       46.37     17.91 o 
 -12  -2   2       31.22       33.11     13.59 o 
 -11  -2   2       38.19       33.63      8.72 o 
 -10  -2   2      522.17      465.58     17.36 o 
  -9  -2   2      126.73      135.59     13.13 o 
  -8  -2   2       27.58       27.08      6.14 o 
  -7  -2   2        1.80        3.70      3.10 o 
  -6  -2   2       52.89       77.14      7.07 o 
  -5  -2   2       58.14       58.70      9.68 o 
  -4  -2   2       27.37       38.96      7.18 o 
  -3  -2   2       25.33       34.12      4.85 o 
  -2  -2   2       22.17       25.88      4.57 o 
  -1  -2   2      242.08      205.71      4.99 o 
   0  -2   2     2277.22     2193.93     20.37 o 
   1  -2   2      567.60      511.72      8.88 o 
   2  -2   2     3218.78     3203.36     42.01 o 
   3  -2   2      257.73      232.63      5.58 o 
   4  -2   2      914.51      983.21     14.73 o 
   5  -2   2        6.34        4.83      1.41 o 
   6  -2   2       19.03       19.75      4.92 o 
   7  -2   2        0.26        3.88      5.40 o 
   8  -2   2       24.98       25.94      6.56 o 
   9  -2   2        1.03        2.61      5.64 o 
  10  -2   2      438.46      434.56     16.62 o 
  11  -2   2       14.70       12.85      5.12 o 
  12  -2   2      251.21      234.04     22.94 o 
  13  -2   2       27.62       20.32      7.97 o 
  14  -2   2       42.31       46.22     16.26 o 
 -13  -1   2        1.92        6.07      6.35 o 
 -12  -1   2        0.04        8.39      6.20 o 
 -11  -1   2      569.99      541.17     17.70 o 
 -10  -1   2       47.13       57.73     11.43 o 
  -9  -1   2      394.62      378.46     14.46 o 
  -8  -1   2        5.66        7.25      2.85 o 
  -7  -1   2     1018.89     1051.29     19.29 o 
  -6  -1   2       23.81       33.18      5.53 o 
  -5  -1   2      210.66      216.50      7.37 o 
  -4  -1   2       77.29       76.78      3.82 o 
  -3  -1   2     1315.49     1376.57     25.51 o 
  -2  -1   2      277.73      247.74      5.50 o 
  -1  -1   2      600.52      505.06      8.26 o 
   0  -1   2       13.09       13.40      1.52 o 
   1  -1   2    14271.47    13650.05     87.98 o 
   2  -1   2     2553.15     2371.45     35.80 o 
   3  -1   2      497.34      498.94      9.22 o 
   4  -1   2      461.18      418.02      7.78 o 
   5  -1   2     2133.31     2348.26     50.49 o 
   6  -1   2       27.56       26.32      4.72 o 
   7  -1   2     1418.59     1401.79     37.40 o 
   8  -1   2       16.62       22.96      7.78 o 
   9  -1   2        1.14        3.35      5.00 o 
  10  -1   2      343.59      337.92     26.06 o 
  11  -1   2      573.56      586.60     30.12 o 
  12  -1   2      140.15      118.35     38.64 o 
  13  -1   2        1.48        1.64      4.01 o 
  14  -1   2       13.95       14.76      8.95 o 
 -14   0   2       25.69       24.29     11.09 o 
 -13   0   2       79.10       69.03     26.14 o 
 -12   0   2      139.01      138.41     34.86 o 
 -11   0   2      260.69      249.70     13.55 o 
 -10   0   2        6.08        8.30      3.42 o 
  -9   0   2       48.80       62.60     10.95 o 
  -8   0   2       48.41       65.45     11.48 o 
  -7   0   2      301.68      348.37     13.95 o 
  -6   0   2     2852.24     2924.87     64.53 o 
  -5   0   2      191.52      216.83      7.25 o 
  -4   0   2      879.10      918.22      9.26 o 
  -3   0   2      731.23      672.98     10.76 o 
  -2   0   2     6293.79     5984.56     66.39 o 
  -1   0   2       38.55       37.14      1.47 o 
   0   0   2        9.45       10.53      1.78 o 
   1   0   2       11.79       13.40      1.46 o 
   2   0   2     1275.77     1033.43     40.42 o 
   3   0   2        0.01        1.41      1.53 o 
   4   0   2     2040.74     2158.66     15.47 o 
   5   0   2       26.06       22.98      4.32 o 
   6   0   2     1700.51     1766.41     32.69 o 
   7   0   2        2.05        3.06      2.19 o 
   8   0   2      135.73      134.12     23.56 o 
   9   0   2        1.81        9.71      7.73 o 
  10   0   2       59.64       51.12     12.67 o 
  11   0   2        4.34        7.53      7.81 o 
  12   0   2       77.58       58.35     18.58 o 
  13   0   2       24.18       22.20     15.09 o 
  14   0   2        0.00        7.31      5.74 o 
 -14   1   2        7.33       10.77      9.31 o 
 -13   1   2      437.70      474.96     22.13 o 
 -12   1   2        9.04        1.86      9.77 o 
 -11   1   2      253.55      228.02     34.37 o 
 -10   1   2       42.72       39.60      6.87 o 
  -9   1   2       14.20       11.79      5.48 o 
  -8   1   2      159.84      157.30     14.54 o 
  -7   1   2      181.55      203.48     14.04 o 
  -6   1   2      738.29      691.25     15.89 o 
  -5   1   2     1256.79     1287.66     20.60 o 
  -4   1   2      143.67      135.75      4.61 o 
  -3   1   2     5204.20     5125.51     39.05 o 
  -2   1   2      509.30      448.82     24.41 o 
  -1   1   2    25175.03    24849.46    133.98 o 
   0   1   2      144.96      127.90      2.57 o 
   1   1   2      555.18      580.41      6.95 o 
   2   1   2       32.37       33.65      3.93 o 
   3   1   2      417.43      363.38      7.73 o 
   4   1   2      495.32      501.35      8.95 o 
   5   1   2     1438.66     1568.78     21.20 o 
   6   1   2      127.49      126.56      6.60 o 
   7   1   2        5.03        2.12      2.45 o 
   8   1   2        3.02        1.45      1.90 o 
   9   1   2      129.33      134.52     27.24 o 
  10   1   2        0.05        6.71      3.77 o 
  11   1   2       87.18       88.26     20.40 o 
  12   1   2        8.34       12.87      7.44 o 
  13   1   2       54.26       55.20     21.56 o 
 -15   2   2       17.23       21.10     10.96 o 
 -14   2   2       24.46       20.06     10.35 o 
 -13   2   2       17.41       20.87      7.25 o 
 -12   2   2      120.97      117.09     33.95 o 
 -11   2   2        0.24       -0.09      4.92 o 
 -10   2   2      108.70      112.68     19.59 o 
  -9   2   2       98.71      106.85     19.87 o 
  -8   2   2      131.97      166.68     23.82 o 
  -7   2   2        0.02        4.79      2.46 o 
  -6   2   2       74.28       80.03     15.22 o 
  -5   2   2       50.71       46.72      6.63 o 
  -4   2   2      707.83      656.15     11.15 o 
  -3   2   2      422.81      412.49      7.36 o 
  -2   2   2    27207.94    26331.91    224.67 o 
  -1   2   2     1050.03      981.61      7.43 o 
   0   2   2     2582.23     2434.11      9.45 o 
   1   2   2      386.37      390.24      5.91 o 
   2   2   2      667.07      913.64    112.38 o 
   3   2   2      177.76      223.32     34.03 o 
   4   2   2     2625.52     2807.04     27.99 o 
   5   2   2      371.62      390.86     17.38 o 
   6   2   2        9.15        7.84      4.67 o 
   7   2   2       98.77       70.26     12.22 o 
   8   2   2      407.39      347.72     35.41 o 
   9   2   2       32.26       30.09      7.98 o 
  10   2   2      316.12      263.18     17.53 o 
  11   2   2       32.46       30.65     10.26 o 
  12   2   2       12.80       13.96      6.34 o 
  13   2   2       72.20       47.19     25.71 o 
 -15   3   2       32.80       26.53     17.39 o 
 -14   3   2        0.65        1.22      6.97 o 
 -13   3   2       37.23       36.18     10.74 o 
 -12   3   2       66.93       70.73     17.55 o 
 -11   3   2      610.45      636.94     31.21 o 
 -10   3   2        5.25        3.02      3.50 o 
  -9   3   2      263.20      226.67     20.27 o 
  -8   3   2       19.30       25.92      5.35 o 
  -7   3   2        5.45       10.22      4.19 o 
  -6   3   2       54.33       49.66     10.47 o 
  -5   3   2     1207.27     1210.40     11.67 o 
  -4   3   2      830.12      797.84      9.50 o 
  -3   3   2     1315.60     1282.01     10.96 o 
  -2   3   2       20.90       25.12      3.96 o 
  -1   3   2     2618.19     2443.63     20.10 o 
   0   3   2     1111.80     1010.74      8.73 o 
   1   3   2       49.62       43.27      2.57 o 
   2   3   2       13.13       10.77      1.16 o 
   3   3   2       68.79       71.27     12.75 o 
   4   3   2       87.97      106.49     11.08 o 
   5   3   2       12.45        8.46      1.94 o 
   6   3   2        2.70        5.01      1.89 o 
   7   3   2     3182.40     3044.58     52.85 o 
   8   3   2      480.44      465.13     17.66 o 
   9   3   2      161.02      137.44     28.44 o 
  10   3   2       14.88       16.33      5.10 o 
  11   3   2        0.61        8.91      7.22 o 
  12   3   2        5.44        7.04      4.86 o 
 -15   4   2        0.19        7.78      5.08 o 
 -14   4   2       14.18        8.85      5.04 o 
 -13   4   2        0.06        6.82      6.17 o 
 -12   4   2       22.72       27.07      9.61 o 
 -11   4   2      209.12      228.08     31.31 o 
 -10   4   2       85.05      107.14     22.80 o 
  -9   4   2        1.99        5.09      4.58 o 
  -8   4   2      447.23      414.36     16.88 o 
  -7   4   2       90.54       80.67      9.28 o 
  -6   4   2       27.19       28.72      6.53 o 
  -5   4   2       32.37       38.71      6.89 o 
  -4   4   2      147.03      140.90      5.21 o 
  -3   4   2        0.62        1.51      1.42 o 
  -2   4   2     2575.83     2554.20     30.73 o 
  -1   4   2      346.70      341.54      5.61 o 
   0   4   2     2410.04     2611.48     12.87 o 
   1   4   2      461.56      473.27      7.79 o 
   2   4   2      345.60      388.07      8.06 o 
   3   4   2        1.24        4.87      1.75 o 
   4   4   2       10.35        9.67      3.58 o 
   5   4   2       62.84       60.28     11.87 o 
   6   4   2     1544.63     1564.05     40.88 o 
   7   4   2       53.64       56.32     11.74 o 
   8   4   2      187.30      208.65     46.62 o 
   9   4   2       62.60       61.50     17.21 o 
  10   4   2       11.30       21.29      9.14 o 
  11   4   2        0.40        5.39      6.51 o 
  12   4   2      211.55      215.00     16.96 o 
 -15   5   2        4.32        2.06      6.08 o 
 -14   5   2        1.50       -4.20      7.89 o 
 -13   5   2       57.98       58.84     19.18 o 
 -12   5   2       37.14       34.59      8.57 o 
 -11   5   2      498.02      529.63     27.33 o 
 -10   5   2      507.74      510.09     30.85 o 
  -9   5   2       25.80       31.65      6.74 o 
  -8   5   2       37.18       36.43      7.81 o 
  -7   5   2      995.30      960.79     24.14 o 
  -6   5   2      706.32      739.72     26.13 o 
  -5   5   2     4934.05     5489.09     81.57 o 
  -4   5   2       11.29       14.72      3.73 o 
  -3   5   2      149.45      146.15      4.57 o 
  -2   5   2        1.46        3.17      1.51 o 
  -1   5   2     6419.22     6765.69     72.87 o 
   0   5   2      488.71      524.12     10.81 o 
   1   5   2      193.67      230.29      5.89 o 
   2   5   2      612.09      645.56     10.82 o 
   3   5   2      297.08      284.02      8.36 o 
   4   5   2      120.70      115.64     10.80 o 
   5   5   2     1348.41     1370.84     35.61 o 
   6   5   2       52.62       58.22     12.55 o 
   7   5   2      241.64      210.59     18.37 o 
   8   5   2       88.53       88.89     19.70 o 
   9   5   2       32.56       32.83      9.59 o 
  10   5   2       32.71       29.07      6.67 o 
  11   5   2       45.81       36.90     17.41 o 
 -15   6   2       16.97       19.59      8.98 o 
 -14   6   2      307.74      310.28     60.74 o 
 -13   6   2      150.19      178.73     39.61 o 
 -12   6   2      173.41      171.64     25.23 o 
 -11   6   2      804.14      852.41     40.74 o 
 -10   6   2      102.44      117.80     22.62 o 
  -9   6   2       25.21       31.99      7.84 o 
  -8   6   2      864.14      896.43     35.10 o 
  -7   6   2      144.98      123.82     10.88 o 
  -6   6   2     4688.30     5041.48     78.65 o 
  -5   6   2      988.00     1071.58     27.06 o 
  -4   6   2       24.83       24.93     13.23 o 
  -3   6   2        9.12        8.49      2.74 o 
  -2   6   2     1355.50     1436.60     34.45 o 
  -1   6   2       31.14       28.58      3.77 o 
   0   6   2     2390.90     2574.43     32.13 o 
   1   6   2      193.00      194.71      6.27 o 
   2   6   2      166.11      151.15      4.74 o 
   3   6   2        3.07        8.88      1.79 o 
   4   6   2     1989.73     2006.74     34.93 o 
   5   6   2      608.03      627.88     26.72 o 
   6   6   2      141.08      123.18     29.02 o 
   7   6   2        3.97        4.93      3.95 o 
   8   6   2       78.22       66.59     17.82 o 
   9   6   2       16.22       22.34      8.43 o 
  10   6   2        3.07        4.82      4.56 o 
 -15   7   2      134.42      132.45     38.00 o 
 -14   7   2      159.92      146.95     35.85 o 
 -13   7   2     2428.39     2523.65     97.36 o 
 -12   7   2      201.62      214.33     35.84 o 
 -11   7   2      477.43      483.57     24.36 o 
 -10   7   2      329.03      312.83     39.42 o 
  -9   7   2       67.49       87.47     19.25 o 
  -8   7   2      268.71      257.15     19.70 o 
  -7   7   2        3.30        8.07      2.92 o 
  -6   7   2      275.59      325.83     16.25 o 
  -5   7   2      309.55      387.44     24.86 o 
  -4   7   2        5.95        4.60      1.67 o 
  -3   7   2     1465.16     1472.05     22.42 o 
  -2   7   2       99.19      102.07      4.68 o 
  -1   7   2       36.48       37.25      6.65 o 
   0   7   2       31.45       44.26      5.57 o 
   1   7   2        4.27        4.66      1.54 o 
   2   7   2        1.81        2.32      1.35 o 
   3   7   2     2402.47     2504.75     51.46 o 
   4   7   2        3.44        4.97      2.10 o 
   5   7   2      273.33      252.39     16.44 o 
   6   7   2       37.36       44.17     14.24 o 
   7   7   2      144.47      131.93     43.62 o 
   8   7   2       68.32       80.66     14.85 o 
   9   7   2        0.08        0.70      5.81 o 
 -15   8   2      132.10      154.37     20.03 o 
 -14   8   2      419.57      395.35     45.86 o 
 -13   8   2      389.41      417.31     33.51 o 
 -12   8   2      718.07      758.10     43.24 o 
 -11   8   2        2.12       11.08      5.92 o 
 -10   8   2       18.88       21.93      6.71 o 
  -9   8   2       27.53       30.90     12.04 o 
  -8   8   2      117.83      141.36     30.37 o 
  -7   8   2       58.18       75.49     16.40 o 
  -6   8   2      271.61      271.26     10.70 o 
  -5   8   2       50.74       48.68     10.20 o 
  -4   8   2      595.90      569.94     33.87 o 
  -3   8   2      346.17      348.82     15.02 o 
  -2   8   2     2184.79     2248.61     47.60 o 
  -1   8   2       14.56       19.71      5.11 o 
   0   8   2        3.09        2.80      1.18 o 
   1   8   2       82.13       71.04      5.57 o 
   2   8   2     1903.18     1820.18     73.29 o 
   3   8   2      501.40      538.02     10.22 o 
   4   8   2      360.88      403.34     20.29 o 
   5   8   2       27.56       26.60      8.61 o 
   6   8   2       23.93       24.65      7.83 o 
   7   8   2        0.02        5.70      4.35 o 
   8   8   2       69.66       73.34     19.82 o 
   9   8   2      134.75      158.92     18.43 o 
 -15   9   2       22.22       13.84      6.98 o 
 -14   9   2       25.53       25.76     11.99 o 
 -13   9   2        0.81        3.65      4.30 o 
 -12   9   2       41.92       36.69     15.80 o 
 -11   9   2       47.83       49.31     16.76 o 
 -10   9   2        5.20        8.23      4.35 o 
  -9   9   2       37.08       31.46     10.08 o 
  -8   9   2       17.48       19.60      5.83 o 
  -7   9   2       49.53       33.70      9.52 o 
  -6   9   2        9.68        5.22      1.79 o 
  -5   9   2      217.36      213.05     18.58 o 
  -4   9   2        2.26        1.13      2.26 o 
  -3   9   2        2.69        4.82      2.25 o 
  -2   9   2        0.05        2.06      2.93 o 
  -1   9   2       18.12       16.97      3.75 o 
   0   9   2        8.08        6.87      2.31 o 
   1   9   2        6.51        6.73      1.94 o 
   2   9   2       58.92       69.44     11.70 o 
   3   9   2      219.41      201.55     14.92 o 
   4   9   2      120.29      124.53     11.11 o 
   5   9   2        3.20        4.82      4.93 o 
   6   9   2        5.26        8.88      4.33 o 
   7   9   2       62.92       58.59     22.23 o 
   8   9   2        0.53        4.12      4.72 o 
 -14  10   2      165.45      149.53     18.43 o 
 -13  10   2        2.26        4.74      5.76 o 
 -12  10   2       17.16       15.42      8.22 o 
 -11  10   2        5.03        5.96      5.76 o 
 -10  10   2       72.52       66.86     21.32 o 
  -9  10   2       98.75       99.73      9.98 o 
  -8  10   2      133.90      125.75      8.21 o 
  -7  10   2        5.36       11.40      3.96 o 
  -6  10   2      255.33      231.48     10.15 o 
  -5  10   2       13.67       13.60      3.84 o 
  -4  10   2        4.22        5.88      3.08 o 
  -3  10   2       16.08       14.57      5.15 o 
  -2  10   2        8.54       11.38      4.98 o 
  -1  10   2      230.10      226.95     14.26 o 
   0  10   2       37.96       41.23     11.66 o 
   1  10   2       47.88       40.73     12.60 o 
   2  10   2        0.76        1.19      2.96 o 
   3  10   2       75.51       90.21     32.31 o 
   4  10   2      101.60       95.86     32.31 o 
   5  10   2        0.73        7.58      5.65 o 
   6  10   2      117.72       89.68     40.22 o 
   7  10   2       19.51       22.94     18.95 o 
 -14  11   2        0.24        5.87      5.69 o 
 -13  11   2       36.94       37.54     14.20 o 
 -12  11   2        1.56       10.65      4.78 o 
 -11  11   2       31.20       31.16     14.56 o 
 -10  11   2        1.09        3.53      3.37 o 
  -9  11   2       91.11      104.74     14.67 o 
  -8  11   2       73.89       67.65      7.98 o 
  -7  11   2      152.15      171.56     13.43 o 
  -6  11   2      130.30      125.67      9.54 o 
  -5  11   2       29.32       48.66     16.09 o 
  -4  11   2      176.44      182.75     48.40 o 
  -2  11   2        0.00        5.11      4.65 o 
  -1  11   2        0.13        3.34      3.90 o 
   0  11   2      200.14      171.13     26.43 o 
   1  11   2       54.18       59.16     15.19 o 
   2  11   2      243.75      225.83     73.73 o 
   3  11   2        2.88        5.05      7.25 o 
   4  11   2       13.83       15.89      7.25 o 
   5  11   2      338.61      422.15     44.21 o 
 -13  12   2       10.77       10.17     12.23 o 
 -12  12   2       39.06       35.63     25.26 o 
 -11  12   2       40.80       42.41     20.21 o 
 -10  12   2       72.03       51.12     27.26 o 
  -9  12   2      191.43      187.61     50.33 o 
  -8  12   2      838.24      828.07     31.71 o 
  -7  12   2        4.67       -3.32     11.63 o 
  -6  12   2       40.17       42.02     13.23 o 
  -5  12   2      337.62      398.94     81.57 o 
  -4  12   2      104.57      105.77     25.86 o 
  -3  12   2      279.28      283.59     20.77 o 
  -2  12   2      179.77      186.03     14.83 o 
  -1  12   2        4.76        6.80      3.88 o 
   0  12   2      136.43      183.48     50.46 o 
   1  12   2        1.20       16.62      9.64 o 
   2  12   2       64.64       69.87     19.88 o 
   3  12   2       61.54       45.74     30.85 o 
   4  12   2        0.01        5.38      4.52 o 
 -13  13   2       34.59       32.71     18.75 o 
 -12  13   2       34.91       24.27     23.33 o 
 -11  13   2       19.51       20.48     10.37 o 
 -10  13   2       34.73       45.07     15.89 o 
  -9  13   2      584.89      584.69     74.26 o 
  -8  13   2      184.39      204.23     52.59 o 
  -7  13   2      175.35      174.51     37.89 o 
  -6  13   2        8.50        9.91      7.65 o 
  -5  13   2       74.85       76.52     25.00 o 
  -4  13   2        0.13        0.49      6.24 o 
  -3  13   2        9.08       13.59      5.78 o 
  -2  13   2      100.88       74.33     36.12 o 
  -1  13   2        1.12        5.92      5.99 o 
   0  13   2       11.19       10.84     11.83 o 
   1  13   2      113.14      119.60     59.43 o 
   2  13   2        0.50        8.04      4.45 o 
   3  13   2       14.54       16.42      8.84 o 
 -11  14   2        2.42       -1.33     10.97 o 
 -10  14   2      374.11      366.90     40.35 o 
  -9  14   2      128.18      122.12     36.30 o 
  -8  14   2      170.52      172.45     46.34 o 
  -7  14   2       15.02       26.13     10.50 o 
  -6  14   2       19.67       17.75      6.15 o 
  -5  14   2       15.13       16.45      4.52 o 
  -4  14   2        0.25        9.27      4.41 o 
  -3  14   2        9.44        9.46      6.12 o 
  -2  14   2       13.20       13.76      8.58 o 
  -1  14   2        1.34        6.25      6.98 o 
   0  14   2       56.45       55.24     27.52 o 
   1  14   2       41.13       42.68     18.88 o 
 -10  15   2        3.21        7.78      6.45 o 
  -9  15   2       61.81       38.89     25.33 o 
  -8  15   2       78.71       51.59     29.85 o 
  -7  15   2       76.16       71.32     29.46 o 
  -6  15   2       12.62       19.57      8.36 o 
  -5  15   2       11.27        6.47      6.31 o 
  -4  15   2       95.27       69.80     37.09 o 
  -3  15   2       29.79       36.03     26.59 o 
  -2  15   2       10.11       15.16      5.52 o 
   1 -15   3        0.66       10.30     14.82 o 
   2 -15   3        7.27        8.24      5.36 o 
   3 -15   3        9.76       18.19      7.44 o 
   4 -15   3       23.35       26.78      8.69 o 
   5 -15   3        7.51        8.80      6.27 o 
   6 -15   3        7.09        7.76      6.54 o 
   7 -15   3        9.98       15.02     14.49 o 
   8 -15   3      338.74      397.93     44.81 o 
   9 -15   3        1.06       12.96      8.22 o 
  -1 -14   3        3.54        8.58     12.50 o 
   0 -14   3       25.54       17.39      7.53 o 
   1 -14   3       56.38       49.91     19.41 o 
   2 -14   3      394.86      364.99     40.26 o 
   3 -14   3        5.17        6.82      4.77 o 
   4 -14   3       58.31       54.44     15.16 o 
   5 -14   3        7.40        7.43      4.62 o 
   6 -14   3        1.92        8.41      5.95 o 
   7 -14   3      232.36      225.45     24.03 o 
   8 -14   3       45.72       48.82     16.08 o 
   9 -14   3        0.64        8.08      6.25 o 
  10 -14   3        4.34        7.29      6.49 o 
  11 -14   3        2.27        6.90      6.98 o 
  -3 -13   3        0.20        4.72      8.64 o 
  -2 -13   3      107.73       80.84     44.01 o 
  -1 -13   3        9.90       16.07      5.93 o 
   0 -13   3       26.82       31.75      9.65 o 
   1 -13   3       21.16       22.27      7.84 o 
   2 -13   3       19.40       11.66      9.07 o 
   3 -13   3        4.38        7.45      6.16 o 
   4 -13   3       13.12       15.65      6.80 o 
   5 -13   3        8.77       16.20      6.43 o 
   6 -13   3        2.35        3.88      4.41 o 
   7 -13   3       71.64       75.36     13.65 o 
   8 -13   3        0.87        4.19      6.07 o 
   9 -13   3       30.72       34.07     11.76 o 
  10 -13   3       11.15       11.18      5.96 o 
  11 -13   3        0.44        4.91      4.75 o 
  12 -13   3        0.81        1.88      7.92 o 
  -5 -12   3      203.29      235.47     22.87 o 
  -4 -12   3       47.04       69.01     21.87 o 
  -3 -12   3      160.62      159.88     70.27 o 
  -2 -12   3        1.06        2.95      3.26 o 
  -1 -12   3       15.54       13.69      7.12 o 
   0 -12   3       81.38       66.29     14.77 o 
   1 -12   3       30.74       21.73     10.57 o 
   2 -12   3       29.13       31.36      7.55 o 
   3 -12   3       59.00       71.93     36.36 o 
   4 -12   3       61.41       61.09     18.03 o 
   5 -12   3       83.82       81.82     16.94 o 
   6 -12   3      125.75      139.07     32.63 o 
   7 -12   3      848.45      997.13     73.89 o 
   8 -12   3        0.94        4.24      4.45 o 
   9 -12   3      157.26      144.43     39.16 o 
  10 -12   3       28.13       28.08     13.48 o 
  11 -12   3       71.01       59.70     31.64 o 
  12 -12   3       28.54       22.14     12.37 o 
  13 -12   3       65.63       44.01     36.23 o 
  -6 -11   3       26.36       34.44     12.70 o 
  -5 -11   3        0.09        4.32      7.51 o 
  -4 -11   3       17.53       26.19     21.14 o 
  -3 -11   3       18.94       18.61      6.99 o 
  -2 -11   3      190.59      209.69     15.44 o 
  -1 -11   3        6.87        8.34      7.27 o 
   0 -11   3       47.16       58.50     13.52 o 
   1 -11   3       16.47       15.34      5.36 o 
   2 -11   3      159.66      159.71     28.30 o 
   3 -11   3       25.77       30.10      7.99 o 
   4 -11   3      997.65     1022.48     41.46 o 
   5 -11   3      263.17      278.56     52.22 o 
   6 -11   3     3337.57     3813.74    110.92 o 
   7 -11   3       21.43       27.54      9.11 o 
   8 -11   3       75.15       73.94      7.18 o 
   9 -11   3        0.87        3.49      4.01 o 
  10 -11   3        3.71       11.84      5.77 o 
  11 -11   3       38.07       30.33     16.86 o 
  12 -11   3      207.54      209.72     18.20 o 
  13 -11   3       47.92       30.83     15.28 o 
  14 -11   3       66.77       44.72     18.52 o 
  -7 -10   3       77.03       71.67     40.35 o 
  -6 -10   3       18.36       19.21     12.83 o 
  -5 -10   3        1.95        6.12      8.38 o 
  -4 -10   3        5.50        2.61      6.52 o 
  -3 -10   3      295.41      291.95     22.13 o 
  -2 -10   3      228.29      223.60     24.78 o 
  -1 -10   3       55.69       74.57     16.07 o 
   0 -10   3       78.28       73.18     14.75 o 
   1 -10   3        7.48       13.59      4.50 o 
   2 -10   3        1.23        6.45      7.98 o 
   3 -10   3        0.61        1.73      4.24 o 
   4 -10   3      303.27      290.78     28.79 o 
   5 -10   3     1898.38     1927.50     56.58 o 
   6 -10   3       13.92       14.44      4.70 o 
   7 -10   3      816.79      869.51     29.37 o 
   8 -10   3       31.10       34.40      9.00 o 
   9 -10   3      204.20      234.06     14.27 o 
  10 -10   3       43.60       50.83     12.39 o 
  11 -10   3      137.46      125.61     16.05 o 
  12 -10   3      127.47      113.04     13.71 o 
  13 -10   3       64.23       55.87     16.79 o 
  14 -10   3      162.53      115.88     49.91 o 
  -8  -9   3        7.02       27.06     17.48 o 
  -7  -9   3       64.69       73.19     18.28 o 
  -6  -9   3      182.02      197.24     74.99 o 
  -5  -9   3        3.31        8.14      4.23 o 
  -4  -9   3       80.92       75.22      6.33 o 
  -3  -9   3      196.10      186.51     10.43 o 
  -2  -9   3       87.32      104.33     12.62 o 
  -1  -9   3      481.48      431.35     20.78 o 
   0  -9   3        5.75        9.51      5.33 o 
   1  -9   3       25.89       29.56      7.70 o 
   2  -9   3      178.97      181.95     11.15 o 
   3  -9   3      136.99      150.70     29.44 o 
   4  -9   3        3.29        9.82      8.31 o 
   5  -9   3      117.98      118.26      5.92 o 
   6  -9   3      372.05      374.07     12.10 o 
   7  -9   3      428.19      474.51     17.88 o 
   8  -9   3       16.64       18.76      4.85 o 
   9  -9   3       33.52       36.35      9.79 o 
  10  -9   3        0.06        2.64      4.93 o 
  11  -9   3       37.06       34.47     10.14 o 
  12  -9   3        1.96        4.39      4.99 o 
  13  -9   3       59.02       54.81     13.56 o 
  14  -9   3      366.91      409.46     50.92 o 
  -9  -8   3        0.05        4.72      5.45 o 
  -8  -8   3      228.48      273.91     33.42 o 
  -7  -8   3       76.19       83.12     19.24 o 
  -6  -8   3      110.33       91.84      8.06 o 
  -5  -8   3      185.18      193.76     10.07 o 
  -4  -8   3      619.11      588.07     18.26 o 
  -3  -8   3      377.22      376.65     12.45 o 
  -2  -8   3        0.01        4.67      3.23 o 
  -1  -8   3      860.12      858.38     14.66 o 
   0  -8   3        0.20        1.52      6.11 o 
   1  -8   3       21.73       32.05      8.68 o 
   2  -8   3       19.22       28.20      8.48 o 
   3  -8   3     1419.44     1493.33     43.01 o 
   4  -8   3        0.03       -2.26      7.98 o 
   5  -8   3        4.49        9.53      4.15 o 
   6  -8   3       72.75       72.79     16.10 o 
   7  -8   3      968.36      916.25     36.56 o 
   8  -8   3      181.59      180.14     12.83 o 
   9  -8   3       62.02       77.06     16.64 o 
  10  -8   3      169.85      188.25     36.70 o 
  11  -8   3        2.85        6.65      7.14 o 
  12  -8   3       25.27       37.52     11.09 o 
  13  -8   3      202.01      173.12     44.96 o 
  14  -8   3       14.80       17.95      8.04 o 
 -10  -7   3       36.33       17.36      7.84 o 
  -9  -7   3        0.03        2.18      5.03 o 
  -8  -7   3       15.61       19.76      8.69 o 
  -7  -7   3       55.28       50.74     11.60 o 
  -6  -7   3      225.79      198.63     17.49 o 
  -5  -7   3      668.22      672.55     24.81 o 
  -4  -7   3        7.58       16.25      6.62 o 
  -3  -7   3      319.09      327.24     19.80 o 
  -2  -7   3        0.92        3.13      3.07 o 
  -1  -7   3        0.66        1.14      2.43 o 
   0  -7   3      461.87      443.61     13.08 o 
   1  -7   3        0.42        2.90      3.66 o 
   2  -7   3      261.64      231.48     15.19 o 
   3  -7   3      133.16      118.96      9.27 o 
   4  -7   3      106.95       83.92      5.31 o 
   5  -7   3       48.04       47.35      7.19 o 
   6  -7   3      150.88      174.54      7.40 o 
   7  -7   3        3.74        8.35      2.91 o 
   8  -7   3        0.01        2.12      2.87 o 
   9  -7   3       34.13       38.06      8.53 o 
  10  -7   3       61.70       73.11     20.68 o 
  11  -7   3        6.28        4.36      5.35 o 
  12  -7   3        4.63        4.24      5.23 o 
  13  -7   3        5.03       13.93     12.20 o 
  14  -7   3      128.29       98.44     39.40 o 
  15  -7   3        8.45        9.56      5.36 o 
 -11  -6   3       38.24       30.39     12.06 o 
 -10  -6   3       95.95      104.80     25.14 o 
  -9  -6   3       30.12       33.42     11.42 o 
  -8  -6   3       25.57       30.79      8.34 o 
  -7  -6   3      516.56      491.84     18.96 o 
  -6  -6   3       17.69       11.90      4.10 o 
  -5  -6   3      374.50      355.94     12.72 o 
  -4  -6   3      293.71      292.07     14.54 o 
  -3  -6   3      216.36      237.07      7.74 o 
  -2  -6   3       14.26       20.00      4.79 o 
  -1  -6   3      205.37      275.16     12.07 o 
   0  -6   3      165.58      153.57      7.35 o 
   1  -6   3      351.16      361.26     15.90 o 
   2  -6   3       10.83       11.72      4.88 o 
   3  -6   3        3.13       15.97      6.48 o 
   4  -6   3      830.08      810.82     11.91 o 
   5  -6   3        4.81        9.85      2.28 o 
   6  -6   3      123.61      128.40      7.47 o 
   7  -6   3        9.57       11.13      3.72 o 
   8  -6   3        8.85        3.38      5.43 o 
   9  -6   3       33.90       38.09     11.08 o 
  10  -6   3      232.12      248.78     13.12 o 
  11  -6   3      625.31      655.15     29.85 o 
  12  -6   3        0.24       -0.46      6.47 o 
  13  -6   3       22.79       26.43     10.04 o 
  14  -6   3        0.00       16.59      8.61 o 
  15  -6   3       48.69       30.01     14.16 o 
 -11  -5   3       68.10       71.15     19.34 o 
 -10  -5   3       77.54       78.35     20.40 o 
  -9  -5   3        0.41        8.95      5.83 o 
  -8  -5   3      379.02      364.49     15.68 o 
  -7  -5   3      241.75      229.23     12.49 o 
  -6  -5   3     3078.33     3091.46     50.92 o 
  -5  -5   3       69.91       75.02     14.48 o 
  -4  -5   3      184.79      200.72     10.44 o 
  -3  -5   3      187.82      193.44      9.46 o 
  -2  -5   3      300.53      330.35      8.74 o 
  -1  -5   3      586.12      659.48     18.38 o 
   0  -5   3     3493.85     3728.00     37.42 o 
   1  -5   3      130.32      118.65      4.71 o 
   2  -5   3        4.93        8.16      1.40 o 
   3  -5   3      550.67      556.58     12.07 o 
   4  -5   3     4175.51     4801.36     94.20 o 
   5  -5   3      150.06      144.43      6.52 o 
   6  -5   3      776.49      877.04     18.07 o 
   7  -5   3        5.50        6.34      4.05 o 
   8  -5   3       23.11       32.25     10.04 o 
   9  -5   3       91.66      107.36     21.35 o 
  10  -5   3      847.01      812.58     34.32 o 
  11  -5   3      273.00      279.13     33.47 o 
  12  -5   3       69.50       68.92     22.46 o 
  13  -5   3       25.02       25.53      9.05 o 
  14  -5   3       32.10       43.60     13.83 o 
  15  -5   3       52.50       40.63     18.94 o 
 -12  -4   3       83.62       69.44     28.34 o 
 -11  -4   3       15.19       19.72      8.14 o 
 -10  -4   3        8.18       14.75      5.15 o 
  -9  -4   3       51.66       36.21      8.66 o 
  -8  -4   3       37.78       34.02      6.03 o 
  -7  -4   3     2159.51     2301.02     51.24 o 
  -6  -4   3       16.58       23.17      4.88 o 
  -5  -4   3       58.81       83.31     15.18 o 
  -4  -4   3       17.48       20.04      3.56 o 
  -3  -4   3      132.83      143.30      5.87 o 
  -2  -4   3      107.70       96.29      8.16 o 
  -1  -4   3     1617.58     1739.44     19.70 o 
   0  -4   3      105.48      108.91      3.45 o 
   1  -4   3      179.55      164.49      4.13 o 
   2  -4   3      582.52      577.97      7.37 o 
   3  -4   3     1060.48     1027.39     16.06 o 
   4  -4   3       39.46       41.05      4.67 o 
   5  -4   3     1589.92     1716.82     21.09 o 
   6  -4   3      292.76      277.03     18.31 o 
   7  -4   3      373.96      412.44     20.35 o 
   8  -4   3       38.14       57.73     12.47 o 
   9  -4   3     2241.56     2384.87     60.44 o 
  10  -4   3      361.34      357.57     19.45 o 
  11  -4   3      703.41      691.99     30.40 o 
  12  -4   3        3.81        9.50      5.48 o 
  13  -4   3      592.17      597.98     23.48 o 
  14  -4   3       85.47       61.12     19.02 o 
 -13  -3   3       61.71       62.15     29.45 o 
 -12  -3   3       35.73       44.21     15.09 o 
 -11  -3   3        4.15       -1.03      6.96 o 
 -10  -3   3       12.67       12.79      5.29 o 
  -9  -3   3      394.55      382.24     16.05 o 
  -8  -3   3      212.77      218.52     22.00 o 
  -7  -3   3       70.52       75.35     15.45 o 
  -6  -3   3      252.45      243.90     14.25 o 
  -5  -3   3       29.35       34.86      5.73 o 
  -4  -3   3     1674.21     1830.84     26.54 o 
  -3  -3   3      817.39      830.18     18.29 o 
  -2  -3   3      664.92      720.81     26.30 o 
  -1  -3   3      676.21      615.42     15.43 o 
   0  -3   3       98.58       85.21      3.33 o 
   1  -3   3       17.69       20.80      3.71 o 
   2  -3   3    30827.29    30911.30    122.23 o 
   3  -3   3      173.41      180.06      4.80 o 
   4  -3   3     2880.51     3175.37     78.70 o 
   5  -3   3       41.50       50.90      8.57 o 
   6  -3   3      772.45      762.33     17.29 o 
   7  -3   3      410.45      416.16     19.74 o 
   8  -3   3     1383.35     1536.74     28.69 o 
   9  -3   3       12.82       18.38      7.00 o 
  10  -3   3      212.10      250.77     20.41 o 
  11  -3   3      140.51      161.71     32.98 o 
  12  -3   3      201.25      203.40     19.67 o 
  13  -3   3       99.29      108.57     34.01 o 
  14  -3   3       95.63       75.77     26.54 o 
 -13  -2   3       22.09       19.15     13.36 o 
 -12  -2   3       27.60       25.77      8.24 o 
 -11  -2   3       36.91       38.64     11.21 o 
 -10  -2   3        9.58       12.22      3.73 o 
  -9  -2   3      590.32      589.78     27.26 o 
  -8  -2   3        2.09        2.24      2.15 o 
  -7  -2   3       66.18      102.91     18.49 o 
  -6  -2   3        3.45        6.97      2.92 o 
  -5  -2   3     4312.80     4752.69     38.16 o 
  -4  -2   3     1028.38     1020.12     16.63 o 
  -3  -2   3      182.38      182.09      5.67 o 
  -2  -2   3       58.03       57.39      3.89 o 
  -1  -2   3     1404.73     1220.88     22.18 o 
   0  -2   3     2718.51     2498.09     28.52 o 
   1  -2   3    65213.75    66031.58    411.26 o 
   2  -2   3       82.21       83.60      2.69 o 
   3  -2   3    11629.99    11483.44     31.86 o 
   4  -2   3      314.77      313.64      7.07 o 
   5  -2   3        9.98       17.96      4.92 o 
   6  -2   3        0.26       -0.79      2.56 o 
   7  -2   3      925.52      969.03     23.12 o 
   8  -2   3       99.06      123.66     26.42 o 
   9  -2   3       18.00       23.68      5.88 o 
  10  -2   3      177.69      214.14     40.86 o 
  11  -2   3        1.85        4.08      4.07 o 
  12  -2   3        2.01        4.43      6.57 o 
  13  -2   3       10.43       14.63      7.75 o 
  14  -2   3        5.20       10.17      7.27 o 
 -13  -1   3        7.95        9.79      6.62 o 
 -12  -1   3       42.06       41.67     11.23 o 
 -11  -1   3        8.79       12.26      3.63 o 
 -10  -1   3      337.45      316.09     14.63 o 
  -9  -1   3       53.70       47.05      9.53 o 
  -8  -1   3       16.85       16.85      3.95 o 
  -7  -1   3       68.04       72.88     13.26 o 
  -6  -1   3       98.40      100.48      8.00 o 
  -5  -1   3        3.44        6.55      2.19 o 
  -4  -1   3     5628.82     5586.37    108.42 o 
  -3  -1   3       62.50       54.38      4.94 o 
  -2  -1   3     1457.07     1440.62      9.62 o 
  -1  -1   3     2074.27     1957.85     48.41 o 
   0  -1   3     1793.67     1725.55      6.33 o 
   1  -1   3     1241.41     1179.12     15.34 o 
   2  -1   3    18066.99    17566.55    157.64 o 
   3  -1   3       27.21       25.78      3.31 o 
   4  -1   3      193.72      189.15      6.07 o 
   5  -1   3        0.44        3.23      2.16 o 
   6  -1   3       11.49       13.27      2.96 o 
   7  -1   3      117.24      128.43     17.56 o 
   8  -1   3       32.12       42.67     10.66 o 
   9  -1   3        0.95        5.10      4.85 o 
  10  -1   3      159.85      139.71     13.99 o 
  11  -1   3      139.78      133.11     16.60 o 
  12  -1   3        0.13        3.49      6.57 o 
  13  -1   3        6.77        8.81      7.28 o 
  14  -1   3        6.56        5.65      6.04 o 
 -14   0   3        0.34        4.72      5.01 o 
 -13   0   3      256.57      297.86     19.08 o 
 -12   0   3      377.35      374.35     22.02 o 
 -11   0   3       47.09       36.53      7.85 o 
 -10   0   3      262.95      257.45     18.41 o 
  -9   0   3      303.69      287.76     11.46 o 
  -8   0   3        6.47        5.00      3.00 o 
  -7   0   3      218.25      222.50     14.59 o 
  -6   0   3      775.49      781.67     16.19 o 
  -5   0   3      611.86      659.36     24.13 o 
  -4   0   3       55.74       50.24      5.07 o 
  -3   0   3       36.68       53.94      8.23 o 
  -2   0   3     7630.51     7183.02     69.83 o 
  -1   0   3     4634.72     4459.66     35.94 o 
   0   0   3       38.09       35.68      2.23 o 
   1   0   3      450.36      367.43      5.37 o 
   2   0   3     3579.83     3422.59     33.06 o 
   3   0   3     2486.47     2217.78     37.99 o 
   4   0   3      302.88      308.03      7.26 o 
   5   0   3      158.88      185.95      7.45 o 
   6   0   3       41.70       38.33      7.62 o 
   7   0   3      178.80      163.69     12.93 o 
   8   0   3       19.15       18.85      4.57 o 
   9   0   3       34.56       30.89      7.59 o 
  10   0   3       86.24       82.68     17.42 o 
  11   0   3       23.14       29.60     10.17 o 
  12   0   3      103.27       95.64     38.88 o 
  13   0   3       29.96       22.18     12.08 o 
 -14   1   3       62.74       46.52     18.27 o 
 -13   1   3       85.59       90.20     32.50 o 
 -12   1   3       25.81       21.23      6.65 o 
 -11   1   3        1.28        4.05      2.97 o 
 -10   1   3       29.94       22.46      5.06 o 
  -9   1   3        8.06        8.45      4.45 o 
  -8   1   3     2750.70     2832.15     51.99 o 
  -7   1   3       53.83       52.61      9.93 o 
  -6   1   3      101.34       85.87     20.01 o 
  -5   1   3       19.70       35.98      5.64 o 
  -4   1   3      399.81      448.89      9.42 o 
  -3   1   3      276.21      267.67      6.04 o 
  -2   1   3    38781.24    37569.00     70.91 o 
  -1   1   3       43.79       39.74      1.40 o 
   0   1   3     2425.20     2056.13     13.32 o 
   1   1   3     1692.16     1657.68     15.07 o 
   2   1   3     2036.36     2030.58     10.31 o 
   3   1   3        4.97        7.53      1.37 o 
   4   1   3        2.42        6.70      2.04 o 
   5   1   3      573.35      590.19     13.86 o 
   6   1   3       15.14       15.12      3.23 o 
   7   1   3        0.38        2.32      1.80 o 
   8   1   3        2.98        1.61      1.42 o 
   9   1   3       45.27       38.01      9.71 o 
  10   1   3       33.70       58.67     15.18 o 
  11   1   3       68.21       69.94     17.88 o 
  12   1   3       17.63       20.99      7.03 o 
  13   1   3       62.51       56.33     27.09 o 
 -14   2   3       16.33       14.15      7.45 o 
 -13   2   3       32.89       34.87     14.17 o 
 -12   2   3       26.14       25.96      8.74 o 
 -11   2   3        6.64        6.87      3.80 o 
 -10   2   3       46.85       38.76      7.40 o 
  -9   2   3      451.03      472.56     17.90 o 
  -8   2   3      505.96      521.36     13.34 o 
  -7   2   3      792.67      826.23     15.63 o 
  -6   2   3       58.34       53.92     13.20 o 
  -5   2   3        5.05        5.94      1.40 o 
  -4   2   3      787.07      768.41      9.36 o 
  -3   2   3    16037.32    16410.38     97.32 o 
  -2   2   3      139.98      125.29      2.94 o 
  -1   2   3    14588.60    14472.60     53.88 o 
   0   2   3     3543.64     3288.90     29.61 o 
   1   2   3     3142.24     3087.05      8.95 o 
   2   2   3      234.66      230.36      5.51 o 
   3   2   3     2703.32     2693.97     41.61 o 
   4   2   3        0.05        6.15      3.31 o 
   5   2   3      189.50      178.06      7.98 o 
   6   2   3      145.98      143.39      4.54 o 
   7   2   3      615.13      600.40     18.56 o 
   8   2   3      102.78      132.02     27.04 o 
   9   2   3      580.66      518.39     27.39 o 
  10   2   3       14.72       11.19      5.29 o 
  11   2   3       48.43       42.83     12.26 o 
  12   2   3       54.26       61.29     19.02 o 
  13   2   3      282.79      280.09     19.44 o 
 -15   3   3       11.32       12.57      6.07 o 
 -14   3   3        1.50        6.51      6.29 o 
 -13   3   3        0.10        7.05      9.34 o 
 -12   3   3      162.10      157.29     49.19 o 
 -11   3   3       13.38       25.61      6.41 o 
 -10   3   3      388.56      366.71     21.69 o 
  -9   3   3      206.93      233.00     11.67 o 
  -8   3   3     1126.42     1145.43     25.76 o 
  -7   3   3       62.63       71.79      8.28 o 
  -6   3   3       69.39       72.41     15.01 o 
  -5   3   3     1022.54     1060.65     13.84 o 
  -4   3   3      606.81      621.15     10.64 o 
  -3   3   3      981.32      978.22      9.59 o 
  -2   3   3      780.26      773.33     11.04 o 
  -1   3   3      173.94      171.24      3.79 o 
   0   3   3     1413.10     1252.55      7.15 o 
   1   3   3       97.17       95.76      2.83 o 
   2   3   3      261.54      264.97      7.29 o 
   3   3   3       16.19       28.10      6.11 o 
   4   3   3        0.70        7.80      3.60 o 
   5   3   3       20.19       17.67      4.68 o 
   6   3   3      184.55      192.05     17.07 o 
   7   3   3      176.12      197.57     41.66 o 
   8   3   3      733.57      672.41     30.91 o 
   9   3   3        6.20        3.15      4.96 o 
  10   3   3      137.91      155.05     41.63 o 
  11   3   3        3.02        5.10      3.25 o 
  12   3   3       12.57       19.30     10.09 o 
 -15   4   3       56.44       41.38     20.42 o 
 -14   4   3        9.93        9.10      6.59 o 
 -13   4   3       38.28       44.87     12.42 o 
 -12   4   3       20.27       23.73     11.25 o 
 -11   4   3     2406.78     2562.95    106.95 o 
 -10   4   3      148.11      161.26     18.51 o 
  -9   4   3       83.75       85.84     14.12 o 
  -8   4   3       24.77       26.57      4.95 o 
  -7   4   3      239.85      223.46     13.15 o 
  -6   4   3      695.34      678.18     20.06 o 
  -5   4   3     2084.69     2171.76     67.54 o 
  -4   4   3      387.82      406.60      8.26 o 
  -3   4   3      618.33      658.91     12.31 o 
  -2   4   3      699.47      710.94      7.94 o 
  -1   4   3      553.54      550.40      7.50 o 
   0   4   3       62.28       53.45      2.60 o 
   1   4   3      330.27      343.85      8.14 o 
   2   4   3       16.14       13.12      1.73 o 
   3   4   3     2924.86     3257.11    121.36 o 
   4   4   3      333.27      343.21     17.25 o 
   5   4   3      375.31      345.43     13.46 o 
   6   4   3        0.05        6.84      4.61 o 
   7   4   3      364.94      365.88     16.47 o 
   8   4   3      131.88      111.98     28.76 o 
   9   4   3       47.00       42.75     14.17 o 
  10   4   3        6.49        5.27      3.00 o 
  11   4   3       37.80       37.18     13.83 o 
 -15   5   3       33.64       35.63     17.29 o 
 -14   5   3      190.65      179.77     43.01 o 
 -13   5   3       65.94       60.62     15.87 o 
 -12   5   3      139.12      132.82     27.59 o 
 -11   5   3      274.11      338.51     58.69 o 
 -10   5   3     1846.05     1859.60    100.62 o 
  -9   5   3      241.62      253.71     16.47 o 
  -8   5   3       21.20       26.67      5.01 o 
  -7   5   3      242.04      233.63     10.31 o 
  -6   5   3      768.19      801.94     21.75 o 
  -5   5   3      243.57      256.33     11.25 o 
  -4   5   3     1335.10     1407.80     33.51 o 
  -3   5   3      238.04      211.75      6.32 o 
  -2   5   3      790.91      775.44      9.13 o 
  -1   5   3     1435.77     1472.52     19.84 o 
   0   5   3        3.65       12.00      1.99 o 
   1   5   3       71.31       73.56      4.12 o 
   2   5   3       25.18       22.80      2.46 o 
   3   5   3        4.80        4.83      2.73 o 
   4   5   3        2.87        9.32      3.52 o 
   5   5   3      884.80      888.01     26.08 o 
   6   5   3      374.09      381.49     15.67 o 
   7   5   3        0.72        7.52      5.27 o 
   8   5   3        5.77        8.40      5.11 o 
   9   5   3        0.00        8.32      5.52 o 
  10   5   3        0.06        1.27      4.06 o 
  11   5   3        0.09        4.77      6.49 o 
 -15   6   3       10.49       12.13      7.24 o 
 -14   6   3        7.70       10.47      5.43 o 
 -13   6   3       97.06       88.47     26.03 o 
 -12   6   3       36.81       49.95     12.22 o 
 -11   6   3      493.74      507.99     32.26 o 
 -10   6   3      566.57      564.58     36.00 o 
  -9   6   3       99.30      125.12     21.98 o 
  -8   6   3       89.48      116.92     26.07 o 
  -7   6   3       65.88       66.88     19.35 o 
  -6   6   3        2.74        5.45      3.66 o 
  -5   6   3       22.39       29.25      8.97 o 
  -4   6   3        0.17        3.24      3.19 o 
  -3   6   3      222.45      214.21     14.96 o 
  -2   6   3       50.98       56.15      9.18 o 
  -1   6   3     1169.56     1167.66     13.19 o 
   0   6   3      371.81      410.02      8.76 o 
   1   6   3       50.39       61.74      4.90 o 
   2   6   3      196.10      206.76      5.70 o 
   3   6   3       89.54      104.06     18.43 o 
   4   6   3      402.72      396.69     15.06 o 
   5   6   3       80.59       89.61     20.44 o 
   6   6   3      101.43      107.22     12.55 o 
   7   6   3       54.86       54.52     16.94 o 
   8   6   3       17.90       21.64      8.54 o 
   9   6   3       11.02       11.72      5.72 o 
  10   6   3        3.84        0.05      5.56 o 
 -15   7   3      201.23      189.86     52.71 o 
 -14   7   3      311.05      338.57     41.18 o 
 -13   7   3      230.99      245.81     39.84 o 
 -12   7   3      104.14      110.57     24.67 o 
 -11   7   3      134.64      146.12     24.70 o 
 -10   7   3      111.60      138.57     19.08 o 
  -9   7   3       13.02        8.35      5.23 o 
  -8   7   3     1135.88     1229.70     39.59 o 
  -7   7   3        2.85        1.53      5.19 o 
  -6   7   3        8.45        8.18      5.05 o 
  -5   7   3       34.23       38.69     15.22 o 
  -4   7   3      260.00      234.32     12.96 o 
  -3   7   3        1.37        5.46      4.32 o 
  -2   7   3       11.43       16.01      4.18 o 
  -1   7   3        0.30        1.68      1.43 o 
   0   7   3        1.08        4.32      1.17 o 
   1   7   3        5.35        5.67      1.34 o 
   2   7   3      107.32       96.15     10.74 o 
   3   7   3      908.95      840.46     24.80 o 
   4   7   3       54.12       71.59     17.68 o 
   5   7   3       34.90       35.40     10.41 o 
   6   7   3      628.50      642.33     32.65 o 
   7   7   3        5.33       10.20      6.74 o 
   8   7   3      116.52      135.06     43.50 o 
   9   7   3       33.65       28.84      8.73 o 
 -15   8   3      113.15      103.47     39.36 o 
 -14   8   3        8.13        9.52      5.08 o 
 -13   8   3      239.89      260.16     45.68 o 
 -12   8   3        3.27        5.06      4.11 o 
 -11   8   3      187.37      217.81     44.08 o 
 -10   8   3       96.68      112.31     24.82 o 
  -9   8   3       86.72       93.27     22.90 o 
  -8   8   3       38.84       51.40     12.24 o 
  -7   8   3      201.13      216.39     18.02 o 
  -6   8   3       21.52       19.15     11.70 o 
  -5   8   3      525.20      528.70     38.72 o 
  -4   8   3        7.85        7.14      2.89 o 
  -3   8   3     2933.13     3088.49    122.92 o 
  -2   8   3      162.34      154.32      7.64 o 
  -1   8   3      939.56      943.67     23.17 o 
   0   8   3       12.41       16.26      3.07 o 
   1   8   3      249.04      213.00     11.24 o 
   2   8   3     1498.58     1437.31     60.03 o 
   3   8   3      872.76      878.11     35.57 o 
   4   8   3      283.73      295.45     14.20 o 
   5   8   3       80.11       60.84     14.19 o 
   6   8   3       36.66       43.94     15.20 o 
   7   8   3        0.08        4.35      5.77 o 
   8   8   3       14.31       13.24      5.62 o 
 -15   9   3       59.23       44.20     15.16 o 
 -14   9   3        5.89        4.43      4.03 o 
 -13   9   3       16.11       18.10      8.19 o 
 -12   9   3        4.43        7.86      7.57 o 
 -11   9   3      103.82       91.48     28.69 o 
 -10   9   3      150.15      163.38     14.04 o 
  -9   9   3       16.55       17.17      5.41 o 
  -8   9   3      185.02      199.36     29.12 o 
  -7   9   3        3.74        2.97      2.96 o 
  -6   9   3     1224.87     1251.94     44.61 o 
  -5   9   3      142.25      127.58     14.76 o 
  -4   9   3        0.17        4.86      5.32 o 
  -3   9   3       60.80       60.03      8.50 o 
  -2   9   3       79.62       86.71      8.58 o 
  -1   9   3        0.97        0.53      1.66 o 
   0   9   3       18.96       16.02      3.95 o 
   1   9   3       11.07        9.02      2.80 o 
   2   9   3      279.91      298.97     18.93 o 
   3   9   3      534.32      534.98     24.37 o 
   4   9   3       13.52       13.17      6.38 o 
   5   9   3        0.31        4.62      4.29 o 
   6   9   3       52.48       57.00     22.07 o 
   7   9   3        8.65        8.95      5.63 o 
 -14  10   3       28.62       18.53     11.66 o 
 -13  10   3       17.19       12.88     10.50 o 
 -12  10   3       23.20       26.01      8.57 o 
 -11  10   3        4.65        4.37      4.39 o 
 -10  10   3       15.62       14.55      4.12 o 
  -9  10   3      145.04      163.84     13.80 o 
  -8  10   3       10.39       10.73      4.27 o 
  -7  10   3        0.86        2.77      3.26 o 
  -5  10   3      468.70      470.48     31.84 o 
  -4  10   3      298.94      262.59     17.22 o 
  -3  10   3       86.61       92.94     24.80 o 
  -2  10   3       25.12       22.67     13.03 o 
  -1  10   3      190.50      170.52     12.08 o 
   0  10   3      177.32      161.25     10.07 o 
   1  10   3       16.84        9.42      3.32 o 
   2  10   3       24.65       21.33     10.38 o 
   3  10   3      152.27      158.05     12.04 o 
   4  10   3       85.64      101.71     39.09 o 
   5  10   3       71.35       66.68     34.84 o 
   6  10   3        8.55        2.19      5.85 o 
 -14  11   3       11.57       10.65      8.67 o 
 -13  11   3        0.00        6.78      8.51 o 
 -12  11   3       53.25       45.37     16.63 o 
 -11  11   3        0.47        4.59      3.79 o 
 -10  11   3       58.27       46.16     14.39 o 
  -9  11   3        1.00        2.42      2.72 o 
  -8  11   3        5.57        3.42      4.02 o 
  -7  11   3      390.38      425.15     25.11 o 
  -6  11   3      801.69      859.76     37.48 o 
  -5  11   3       23.13       30.45     10.84 o 
  -4  11   3      502.51      528.85     36.70 o 
  -3  11   3        1.17        6.25      4.45 o 
  -2  11   3       20.69       25.82      7.51 o 
  -1  11   3      126.12      118.67     24.53 o 
   0  11   3      265.79      247.50     14.86 o 
   1  11   3        0.26       -3.06      9.57 o 
   2  11   3      130.43      120.26     59.03 o 
   3  11   3       12.10        7.71      8.84 o 
   4  11   3      361.21      442.89     54.25 o 
   5  11   3       27.57       24.66     16.95 o 
 -13  12   3       16.79       12.37     10.17 o 
 -12  12   3       10.72        3.79      9.51 o 
 -11  12   3       68.17       53.65     31.18 o 
 -10  12   3       38.11       43.34     12.70 o 
  -9  12   3        6.76       10.90      8.18 o 
  -8  12   3      414.64      468.75     25.79 o 
  -7  12   3       53.61       50.33     20.08 o 
  -6  12   3      471.42      508.24     49.99 o 
  -5  12   3      329.13      349.48     24.53 o 
  -4  12   3        4.85        6.71      6.05 o 
  -3  12   3      136.70      112.29     34.30 o 
  -2  12   3        2.97        3.32      4.56 o 
  -1  12   3       35.83       21.60      7.94 o 
   0  12   3       48.76       40.29     10.77 o 
   1  12   3        0.62        8.38      7.11 o 
   2  12   3        7.25       11.70      6.98 o 
   3  12   3       18.56       20.34     14.09 o 
   4  12   3        1.76        4.79      6.25 o 
 -12  13   3        1.15        2.59      6.25 o 
 -11  13   3       48.73       31.78     15.89 o 
 -10  13   3        5.11        7.84      5.98 o 
  -9  13   3       12.78       16.49      8.78 o 
  -8  13   3      298.37      298.16     65.81 o 
  -7  13   3      203.57      191.73     39.69 o 
  -6  13   3      190.45      196.51     41.42 o 
  -5  13   3       97.03       89.42     26.19 o 
  -4  13   3      304.10      311.82     24.04 o 
  -3  13   3       83.79       73.30     20.15 o 
  -2  13   3       47.37       29.56     13.65 o 
  -1  13   3        8.99        1.26     10.17 o 
   0  13   3       13.75        8.11      7.05 o 
   1  13   3        0.18       12.30     10.70 o 
   2  13   3      143.80      105.90     55.71 o 
 -11  14   3       18.10       22.74     12.37 o 
 -10  14   3       13.52       13.96     12.30 o 
  -9  14   3       26.99       22.87      8.11 o 
  -8  14   3        8.27        9.24      8.84 o 
  -7  14   3      122.09       92.54     30.25 o 
  -6  14   3       96.20      111.55     31.18 o 
  -5  14   3       74.77       52.94     25.01 o 
  -4  14   3        0.99        2.30      6.17 o 
  -3  14   3      110.28       59.70     33.66 o 
  -2  14   3       10.69       17.35     11.57 o 
  -1  14   3       81.89       86.69     31.84 o 
   0  14   3      120.61      120.99     49.53 o 
  -9  15   3        0.03       10.04      6.71 o 
  -8  15   3       15.20        4.92      7.25 o 
  -7  15   3        1.51        3.99      7.51 o 
  -6  15   3        2.19        8.75      4.44 o 
  -5  15   3        8.57       19.62      8.22 o 
  -4  15   3      158.56      129.78     15.43 o 
  -3  15   3       13.33        8.71     12.76 o 
  -2  15   3       35.66       30.12     11.24 o 
   1 -15   4       35.63       34.98     14.16 o 
   2 -15   4       33.71       21.14     10.29 o 
   3 -15   4        0.00        2.30      7.35 o 
   4 -15   4       58.65       62.48     24.39 o 
   5 -15   4      209.85      264.16     30.34 o 
   6 -15   4        7.65       12.05      7.08 o 
   7 -15   4        0.01        9.74      7.28 o 
   8 -15   4       32.12       25.02      9.21 o 
   9 -15   4        0.02        5.27      7.82 o 
  -1 -14   4        2.53        6.32      5.78 o 
   0 -14   4       14.22        5.97      3.62 o 
   1 -14   4       68.31       52.24     20.48 o 
   2 -14   4      102.50       79.33     25.69 o 
   3 -14   4        0.25        0.07      5.95 o 
   4 -14   4        4.34       10.09      6.16 o 
   5 -14   4        1.88        7.70      5.62 o 
   6 -14   4       88.84       88.72     33.11 o 
   7 -14   4       61.57       66.42     20.19 o 
   8 -14   4       15.45       12.30      8.39 o 
   9 -14   4       20.86       22.93      6.52 o 
  10 -14   4       46.13       47.55     18.57 o 
  11 -14   4       32.52       25.46     15.33 o 
  -3 -13   4       44.25       36.90     26.86 o 
  -2 -13   4        0.92        6.25     10.24 o 
  -1 -13   4       13.07        9.94      7.18 o 
   0 -13   4       28.24       27.04      9.37 o 
   1 -13   4       54.22       45.64     10.19 o 
   2 -13   4       29.57       28.30      6.98 o 
   3 -13   4        1.34        5.38      6.36 o 
   4 -13   4        0.20        7.75      6.89 o 
   5 -13   4        0.56        0.72      5.24 o 
   6 -13   4      190.15      234.24     47.96 o 
   7 -13   4       14.61       17.95      7.97 o 
   8 -13   4        0.04       -1.02      7.59 o 
   9 -13   4       37.69       40.00     14.78 o 
  10 -13   4        5.92       23.71     12.33 o 
  11 -13   4       22.21       17.00      6.82 o 
  12 -13   4        1.90        9.22      8.04 o 
  -4 -12   4        6.91       19.55     10.50 o 
  -3 -12   4        7.90        5.45      6.71 o 
  -2 -12   4       26.85       25.73      8.29 o 
  -1 -12   4      521.12      543.79     22.32 o 
   0 -12   4      170.55      125.71     37.80 o 
   1 -12   4        9.28       12.31      8.72 o 
   2 -12   4        4.58        7.29      4.83 o 
   3 -12   4        0.04       -1.26     10.37 o 
   4 -12   4      304.23      270.14     24.66 o 
   5 -12   4       54.20       50.67     13.16 o 
   6 -12   4       72.48       75.68     15.64 o 
   7 -12   4       14.86       21.62      6.78 o 
   8 -12   4       38.57       39.36     12.90 o 
   9 -12   4      103.83       97.91     31.86 o 
  10 -12   4       68.36       70.50     18.38 o 
  11 -12   4        2.61        8.72      6.23 o 
  12 -12   4        2.06        4.56      3.97 o 
  13 -12   4        5.52        9.31      6.71 o 
  -6 -11   4      117.81      113.15     60.70 o 
  -5 -11   4       31.20       28.85     15.82 o 
  -4 -11   4        0.07       18.15     13.69 o 
  -3 -11   4        3.29        5.75      3.81 o 
  -2 -11   4       85.57       82.53     17.11 o 
  -1 -11   4       24.00       10.55      6.98 o 
   0 -11   4       77.54       81.17     21.41 o 
   1 -11   4        4.88       26.14      7.94 o 
   2 -11   4       52.71       53.43     14.26 o 
   3 -11   4       24.88       39.35     11.04 o 
   4 -11   4        0.70        8.30      5.28 o 
   5 -11   4     1518.73     1513.11     74.97 o 
   6 -11   4       82.59       89.70     22.68 o 
   7 -11   4       63.93       73.82     17.01 o 
   8 -11   4       66.97       77.91     18.87 o 
   9 -11   4      939.14      995.05     21.65 o 
  10 -11   4       58.66       59.52     18.27 o 
  11 -11   4        2.23        1.98      4.54 o 
  12 -11   4        0.35        3.04      3.88 o 
  13 -11   4       25.85       17.70      9.67 o 
  -7 -10   4        0.05        1.73      6.91 o 
  -6 -10   4       25.61       28.32     14.16 o 
  -5 -10   4      105.28      152.30     40.69 o 
  -4 -10   4       40.42       32.40     10.55 o 
  -3 -10   4       47.99       37.64     10.50 o 
  -2 -10   4      751.31      643.35     36.15 o 
  -1 -10   4      358.96      370.16     23.72 o 
   0 -10   4      465.82      357.24     16.04 o 
   1 -10   4       41.00       41.64     12.63 o 
   2 -10   4       10.39       12.83      9.17 o 
   3 -10   4       19.81       22.75      5.84 o 
   4 -10   4       92.25      103.28     20.03 o 
   5 -10   4      125.63       94.86     20.67 o 
   6 -10   4        3.96        6.18      3.21 o 
   7 -10   4        0.38        1.95      3.49 o 
   8 -10   4       32.54       40.91      9.72 o 
   9 -10   4      267.82      286.46     12.18 o 
  10 -10   4      182.37      164.41     19.71 o 
  11 -10   4       31.17       29.75     10.76 o 
  12 -10   4      297.59      298.98     18.92 o 
  13 -10   4       20.23       19.99      6.24 o 
  14 -10   4      198.14      156.13     17.14 o 
  -8  -9   4       23.05       29.52     19.61 o 
  -7  -9   4        0.13        7.11      8.97 o 
  -6  -9   4        0.48        5.45      5.65 o 
  -5  -9   4        9.51        6.16      3.62 o 
  -4  -9   4       93.70       93.86     10.16 o 
  -3  -9   4      720.19      711.17     27.13 o 
  -2  -9   4       17.97       24.46      6.18 o 
  -1  -9   4      396.49      326.47     15.42 o 
   0  -9   4        0.81        6.38      7.76 o 
   1  -9   4       90.36       78.83     17.66 o 
   2  -9   4      170.77      186.57     32.96 o 
   3  -9   4      890.90      914.85     30.46 o 
   4  -9   4       73.95      107.72     24.97 o 
   5  -9   4       64.62       77.89      5.69 o 
   6  -9   4       56.21       58.52      7.37 o 
   7  -9   4      231.06      244.94     11.89 o 
   8  -9   4        2.14        6.56      4.36 o 
   9  -9   4      183.34      227.72     35.47 o 
  10  -9   4       38.03       39.45     10.07 o 
  11  -9   4       49.18       58.46     18.54 o 
  12  -9   4       20.77       26.95      7.32 o 
  13  -9   4      133.91      112.68     30.11 o 
  14  -9   4        3.70        8.60      6.39 o 
  -9  -8   4        3.10        8.00      4.36 o 
  -8  -8   4       63.08       61.57     21.60 o 
  -7  -8   4        9.63       16.46      9.25 o 
  -6  -8   4       77.52       79.32     17.27 o 
  -5  -8   4        2.68        4.42      4.50 o 
  -4  -8   4      302.62      311.20     13.07 o 
  -3  -8   4      141.91      130.91     14.99 o 
  -2  -8   4        1.00        2.70      3.80 o 
  -1  -8   4      195.25      185.84     17.29 o 
   0  -8   4       27.08       23.31      3.49 o 
   1  -8   4        0.10        4.29      4.19 o 
   2  -8   4       73.65       87.57     22.64 o 
   3  -8   4       12.43       12.15      3.88 o 
   4  -8   4      128.67      121.78      6.58 o 
   5  -8   4        5.82        6.50      2.00 o 
   6  -8   4       96.10       95.19      5.79 o 
   7  -8   4      185.57      210.27     27.29 o 
   8  -8   4       60.48       65.16     12.52 o 
   9  -8   4       11.01       18.86      6.23 o 
  10  -8   4       41.29       38.17      8.37 o 
  11  -8   4       93.51      106.96     25.14 o 
  12  -8   4       13.54       13.70      8.14 o 
  13  -8   4        1.04        5.26      4.75 o 
  14  -8   4        6.48       10.14      6.68 o 
 -10  -7   4        1.73        0.96      4.76 o 
  -9  -7   4       18.14       15.36      7.81 o 
  -8  -7   4       84.21       84.09     24.50 o 
  -7  -7   4      212.61      203.65     18.04 o 
  -6  -7   4      156.21      141.46     14.75 o 
  -5  -7   4      253.20      270.72     13.23 o 
  -4  -7   4      305.93      310.62     11.05 o 
  -3  -7   4      185.51      195.63      8.85 o 
  -2  -7   4        4.58        6.48      2.92 o 
  -1  -7   4        0.02        1.88      1.50 o 
   0  -7   4      165.03      166.59      7.19 o 
   1  -7   4        0.34        3.03      3.27 o 
   2  -7   4        0.14        3.02      1.37 o 
   3  -7   4       52.67       43.42      7.49 o 
   4  -7   4       16.11       19.87      4.19 o 
   5  -7   4      871.12      900.30     14.11 o 
   6  -7   4      170.51      170.05      8.14 o 
   7  -7   4      288.78      329.85     19.74 o 
   8  -7   4       69.07       88.31     20.08 o 
   9  -7   4       10.50       13.09      4.96 o 
  10  -7   4        0.99        0.40      5.54 o 
  11  -7   4      160.89      166.12     16.65 o 
  12  -7   4       28.11       30.28     11.44 o 
  13  -7   4        5.84        9.21      6.32 o 
  14  -7   4        0.50        4.42      4.63 o 
 -11  -6   4       18.09       16.70      9.55 o 
 -10  -6   4        0.60        3.21      4.91 o 
  -9  -6   4        0.09        4.92      5.61 o 
  -8  -6   4       36.21       38.52     10.40 o 
  -7  -6   4      374.66      370.68     15.04 o 
  -6  -6   4      165.40      176.22     15.31 o 
  -5  -6   4      127.11      118.29     12.11 o 
  -4  -6   4      237.23      251.45     16.96 o 
  -3  -6   4       68.40       75.60      9.25 o 
  -2  -6   4      369.49      392.91     14.96 o 
  -1  -6   4        0.23       -0.04      4.28 o 
   0  -6   4      412.47      382.22     10.71 o 
   1  -6   4       14.18       18.62      8.01 o 
   2  -6   4      680.57      718.38     10.21 o 
   3  -6   4        0.16        0.04      1.41 o 
   4  -6   4      172.21      160.92      9.37 o 
   5  -6   4       37.56       43.48      8.73 o 
   6  -6   4      473.94      463.25     18.80 o 
   7  -6   4       35.49       37.39      9.57 o 
   8  -6   4      190.55      191.99     10.09 o 
   9  -6   4       24.56       24.10      6.28 o 
  10  -6   4      171.16      188.05     29.90 o 
  11  -6   4       70.57       89.48     16.58 o 
  12  -6   4       30.42       34.42      9.82 o 
  13  -6   4       73.31       50.57     17.56 o 
  14  -6   4      106.09       85.86     32.22 o 
 -11  -5   4        0.01        8.71      9.91 o 
 -10  -5   4        4.96        7.49      5.31 o 
  -9  -5   4       51.78       57.37     11.25 o 
  -8  -5   4       54.81       69.38     14.41 o 
  -7  -5   4     1477.70     1519.15     45.86 o 
  -6  -5   4     1448.14     1495.19     35.35 o 
  -5  -5   4      125.07      143.97     12.63 o 
  -4  -5   4       31.57       33.51      7.32 o 
  -3  -5   4     1342.03     1450.22     27.01 o 
  -2  -5   4       43.77       48.26     11.00 o 
  -1  -5   4      786.19      806.39     17.64 o 
   0  -5   4      496.93      513.59     14.08 o 
   1  -5   4      931.39      884.53     12.76 o 
   2  -5   4      182.49      190.75      5.52 o 
   3  -5   4     6812.56     7096.67    126.45 o 
   4  -5   4        2.08        4.03      2.06 o 
   5  -5   4       44.16       62.07     10.64 o 
   6  -5   4      144.21      165.57      8.90 o 
   7  -5   4      108.11      122.65     16.88 o 
   8  -5   4       99.30      128.45     28.10 o 
   9  -5   4     2487.77     2522.48     66.46 o 
  10  -5   4       33.58       33.73      8.01 o 
  11  -5   4      266.85      265.73     21.49 o 
  12  -5   4        0.60        6.89      5.48 o 
  13  -5   4        0.14       -0.24      5.85 o 
  14  -5   4       55.23       53.48     16.70 o 
 -12  -4   4       39.94       29.69     16.96 o 
 -11  -4   4       74.19       66.78     32.45 o 
 -10  -4   4       16.83       15.78      5.57 o 
  -9  -4   4      318.61      338.85     16.63 o 
  -8  -4   4        0.22        5.89      3.41 o 
  -7  -4   4      267.90      294.47     17.81 o 
  -6  -4   4       88.86       89.08     13.14 o 
  -5  -4   4        5.40        7.01      3.25 o 
  -4  -4   4      314.50      361.93     16.15 o 
  -3  -4   4       37.22       54.49     11.19 o 
  -2  -4   4     2193.51     2502.96     90.77 o 
  -1  -4   4       97.98      108.39      5.22 o 
   0  -4   4      311.19      332.42      6.50 o 
   1  -4   4       44.33       42.69      3.43 o 
   2  -4   4    11100.85    11539.27    292.98 o 
   3  -4   4       94.47       82.13      3.78 o 
   4  -4   4    10081.66    10511.36    102.53 o 
   5  -4   4        2.33        2.40      2.29 o 
   6  -4   4        0.10        2.99      3.85 o 
   7  -4   4       45.13       60.22     14.20 o 
   8  -4   4        6.98        3.24      4.03 o 
   9  -4   4      418.33      402.61     15.36 o 
  10  -4   4      595.22      599.84     27.58 o 
  11  -4   4      111.94      113.07     21.50 o 
  12  -4   4        5.54        9.63      6.82 o 
  13  -4   4        1.25        3.02      6.25 o 
  14  -4   4      135.71      122.90     47.80 o 
 -12  -3   4        4.22        8.41      4.46 o 
 -11  -3   4      103.06       83.23     17.61 o 
 -10  -3   4       35.35       33.88      9.09 o 
  -9  -3   4      599.54      541.92     22.19 o 
  -8  -3   4      675.76      633.24     23.22 o 
  -7  -3   4       54.06       52.40     11.09 o 
  -6  -3   4        1.10        4.03      2.40 o 
  -5  -3   4      223.97      214.84      9.70 o 
  -4  -3   4      354.53      346.39     17.71 o 
  -3  -3   4     2057.02     2116.31     39.80 o 
  -2  -3   4       56.45       69.39      9.92 o 
  -1  -3   4    10661.24    10897.94    118.32 o 
   0  -3   4      615.01      614.71      9.62 o 
   1  -3   4     2380.83     2216.93     45.03 o 
   2  -3   4      140.37      142.11      3.58 o 
   3  -3   4      217.16      235.14      5.92 o 
   4  -3   4       68.17       75.87      5.71 o 
   5  -3   4     1041.04     1048.40     27.68 o 
   6  -3   4       31.83       53.12     13.04 o 
   7  -3   4      661.04      655.38     29.18 o 
   8  -3   4      258.98      259.76     17.83 o 
   9  -3   4      686.45      707.63     23.89 o 
  10  -3   4      148.83      177.27     35.41 o 
  11  -3   4        0.07        4.09      6.02 o 
  12  -3   4        0.62        2.46      5.94 o 
  13  -3   4       28.66       32.77     11.24 o 
  14  -3   4       10.01       -1.40     13.36 o 
 -13  -2   4       72.69       73.13     25.99 o 
 -12  -2   4        4.12        5.01      5.53 o 
 -11  -2   4        1.83        6.13      3.16 o 
 -10  -2   4      214.33      165.95     12.38 o 
  -9  -2   4      143.04      147.81     24.89 o 
  -8  -2   4       10.74        7.23      2.60 o 
  -7  -2   4       41.78       61.54     12.77 o 
  -6  -2   4        1.03        2.65      4.19 o 
  -5  -2   4        3.05       12.07      3.35 o 
  -4  -2   4      183.92      142.37      7.43 o 
  -3  -2   4       51.29       55.85      4.74 o 
  -2  -2   4       26.00       31.40      5.38 o 
  -1  -2   4       15.49       12.00      2.38 o 
   0  -2   4     1805.49     1718.17     25.41 o 
   1  -2   4      900.66      866.72      8.44 o 
   2  -2   4     3645.08     3707.25     30.43 o 
   3  -2   4      349.44      366.59      6.72 o 
   4  -2   4     1730.45     1788.95     19.73 o 
   5  -2   4        9.50       12.71      3.58 o 
   6  -2   4      621.38      637.47     30.76 o 
   7  -2   4       38.72       59.45     12.07 o 
   8  -2   4       51.90       65.94     17.16 o 
   9  -2   4      209.83      222.61     19.02 o 
  10  -2   4      182.25      198.26     18.44 o 
  11  -2   4        3.22        5.54      4.48 o 
  12  -2   4        0.84        5.24      4.14 o 
  13  -2   4        0.03        2.41      5.85 o 
  14  -2   4       34.43       19.63     11.40 o 
 -13  -1   4       36.56       40.00     15.94 o 
 -12  -1   4       41.53       34.49      9.62 o 
 -11  -1   4       40.27       40.78      9.89 o 
 -10  -1   4       22.03       28.46      5.81 o 
  -9  -1   4       89.11       68.82     14.64 o 
  -8  -1   4       44.10       62.72      9.83 o 
  -7  -1   4        5.57        4.44      2.89 o 
  -6  -1   4        0.47        5.61      3.86 o 
  -5  -1   4      508.96      525.08     19.84 o 
  -4  -1   4       81.02       85.00      5.06 o 
  -3  -1   4     3129.56     3042.02     32.86 o 
  -2  -1   4     1405.22     1325.00     12.05 o 
  -1  -1   4     1100.32      890.39     16.87 o 
   0  -1   4      379.49      355.90      5.46 o 
   1  -1   4     1658.86     1607.57     21.14 o 
   2  -1   4       96.37       92.51      2.47 o 
   3  -1   4     2744.07     2686.35     34.33 o 
   4  -1   4       79.55       82.48      4.52 o 
   5  -1   4      514.88      510.07     15.17 o 
   6  -1   4      186.49      186.83     13.81 o 
   7  -1   4      472.93      494.32     31.64 o 
   8  -1   4       43.86       52.40     11.01 o 
   9  -1   4      439.27      373.68     31.31 o 
  10  -1   4      125.97      137.22     34.06 o 
  11  -1   4      482.31      550.92     28.92 o 
  12  -1   4        1.63        9.43      5.22 o 
  13  -1   4       22.11       13.73      5.13 o 
  14  -1   4       24.06       19.04     10.84 o 
 -14   0   4       48.82       55.91     31.91 o 
 -13   0   4        7.03        4.90      3.76 o 
 -12   0   4      166.03      146.70     32.25 o 
 -11   0   4      175.26      176.25     32.07 o 
 -10   0   4       96.61       95.66     14.63 o 
  -9   0   4       12.58       17.37      4.45 o 
  -8   0   4      149.52      173.88     24.47 o 
  -7   0   4      279.29      299.59     14.10 o 
  -6   0   4      168.01      179.21     12.64 o 
  -5   0   4      124.40      125.10      8.11 o 
  -4   0   4      711.29      754.96     21.95 o 
  -3   0   4     1006.19      995.96     13.53 o 
  -2   0   4      789.85      703.76     49.72 o 
  -1   0   4       11.48       30.91     24.30 o 
   0   0   4        2.00        2.39      4.12 o 
   1   0   4       16.09       13.03      1.69 o 
   2   0   4     2125.73     2022.72     66.45 o 
   3   0   4      159.77      152.20      5.18 o 
   4   0   4     1699.15     1784.41     33.29 o 
   5   0   4       32.28       36.18      4.91 o 
   6   0   4      103.99      104.27      5.67 o 
   7   0   4       31.94       26.11      4.17 o 
   8   0   4      420.00      388.37     26.87 o 
   9   0   4       28.82       40.57     10.74 o 
  10   0   4      111.35       99.87     14.96 o 
  11   0   4        0.60        8.38      9.11 o 
  12   0   4        0.08        0.92      6.81 o 
  13   0   4       10.45       11.78      5.20 o 
 -14   1   4       98.04       81.27     29.13 o 
 -13   1   4       75.72       63.19     20.95 o 
 -12   1   4      130.44      109.06     22.96 o 
 -11   1   4       21.26       21.81      6.71 o 
 -10   1   4       32.12       43.12      8.32 o 
  -9   1   4      658.90      706.72     21.74 o 
  -8   1   4        2.25        9.76      4.36 o 
  -7   1   4      733.75      834.79     19.34 o 
  -6   1   4      242.09      253.89     15.57 o 
  -5   1   4     2324.64     2578.77     75.74 o 
  -4   1   4      164.57      150.15      5.69 o 
  -3   1   4     4517.40     4456.56     32.04 o 
  -2   1   4        8.75       11.77      2.27 o 
  -1   1   4    23147.73    23094.82    183.40 o 
   0   1   4     1865.64     1754.22     20.46 o 
   1   1   4      431.97      345.62      5.25 o 
   2   1   4      132.19      121.48      2.69 o 
   3   1   4     1448.24     1431.05     18.33 o 
   4   1   4       73.81       63.86      4.05 o 
   5   1   4      695.26      703.37     16.04 o 
   6   1   4       20.75       29.20      5.06 o 
   7   1   4        8.78        7.43      2.31 o 
   8   1   4       36.77       25.64      5.18 o 
   9   1   4      139.61      131.23     10.89 o 
  10   1   4       21.99       27.88      8.58 o 
  11   1   4      318.04      338.67     23.60 o 
  12   1   4        0.50        5.87      4.94 o 
  13   1   4      113.94      143.51     18.85 o 
 -14   2   4       22.54       18.44      7.62 o 
 -13   2   4        5.93        5.40      3.72 o 
 -12   2   4        5.28       13.22      6.11 o 
 -11   2   4       52.28       56.20     12.84 o 
 -10   2   4      412.75      398.42     15.90 o 
  -9   2   4      109.51      138.86     21.99 o 
  -8   2   4       19.10       26.28      5.00 o 
  -7   2   4       74.71       78.83     18.65 o 
  -6   2   4     1412.68     1464.24     28.04 o 
  -5   2   4      440.46      450.60     12.36 o 
  -4   2   4       22.65       22.02      3.43 o 
  -3   2   4      329.41      345.98      7.32 o 
  -2   2   4    18536.28    19080.54    176.42 o 
  -1   2   4       77.04       72.57      1.96 o 
   0   2   4     4562.47     4801.88     23.51 o 
   1   2   4      255.62      256.30      4.17 o 
   2   2   4     5067.60     5328.78     30.82 o 
   3   2   4        5.95        5.76      1.14 o 
   4   2   4     2880.28     3195.32     41.33 o 
   5   2   4       34.81       46.07     11.00 o 
   6   2   4      660.59      638.96     19.84 o 
   7   2   4       41.33       29.51      4.82 o 
   8   2   4      573.91      559.87     52.47 o 
   9   2   4      797.79      739.19     32.23 o 
  10   2   4        2.24        0.99      5.94 o 
  11   2   4       20.30       23.85      8.62 o 
  12   2   4       15.62       14.84      8.66 o 
 -15   3   4        1.44        3.20      9.00 o 
 -14   3   4       78.92       69.70     33.11 o 
 -13   3   4      107.10       99.99     23.43 o 
 -12   3   4        1.77        3.09      4.22 o 
 -11   3   4      386.83      377.87     16.50 o 
 -10   3   4       35.01       39.91      6.86 o 
  -9   3   4       13.16       10.47      3.58 o 
  -8   3   4       34.80       37.83     10.45 o 
  -7   3   4      618.81      617.56     26.72 o 
  -6   3   4      614.49      591.89     20.31 o 
  -5   3   4      297.38      303.01      9.63 o 
  -4   3   4      441.14      428.45      8.81 o 
  -3   3   4     4490.12     4415.18     53.49 o 
  -2   3   4      310.13      291.72      5.21 o 
  -1   3   4      422.96      386.42      5.69 o 
   0   3   4      594.17      593.57      7.12 o 
   1   3   4     1631.88     1803.70     20.81 o 
   2   3   4      439.41      405.84      8.35 o 
   3   3   4     3534.07     3832.68     47.28 o 
   4   3   4       71.09       76.59     16.85 o 
   5   3   4       15.30       24.40      6.82 o 
   6   3   4      293.77      287.24     18.18 o 
   7   3   4     2793.17     2718.07     73.42 o 
   8   3   4      340.77      315.29     21.91 o 
   9   3   4       32.89       29.45     10.85 o 
  10   3   4       45.01       30.57     10.45 o 
  11   3   4        6.64        7.70      7.26 o 
  12   3   4       24.26       22.93      9.71 o 
 -15   4   4       38.95       38.43     13.62 o 
 -14   4   4        8.42        7.30      4.30 o 
 -13   4   4       15.43       21.85     10.32 o 
 -12   4   4       17.73       18.81      4.75 o 
 -11   4   4       11.83       11.56      3.89 o 
 -10   4   4        0.05       -1.45      6.43 o 
  -9   4   4      131.35      150.59     21.40 o 
  -8   4   4      110.70      131.25     24.80 o 
  -7   4   4       70.15      104.14     21.12 o 
  -6   4   4      377.67      350.78     13.11 o 
  -5   4   4      717.81      706.72     19.74 o 
  -4   4   4      103.08      114.82      5.69 o 
  -3   4   4      282.69      283.20      7.25 o 
  -2   4   4      634.60      660.56      7.46 o 
  -1   4   4      606.47      635.27      7.72 o 
   0   4   4     5386.90     5823.17     67.82 o 
   1   4   4     1012.56     1088.15     11.68 o 
   2   4   4     1127.17     1212.84     12.12 o 
   3   4   4      183.80      202.02     11.76 o 
   4   4   4        0.13        0.91      3.33 o 
   5   4   4        8.71       15.50      5.35 o 
   6   4   4     1408.00     1385.43     36.56 o 
   7   4   4       16.02       22.34      8.88 o 
   8   4   4      999.01      955.13     38.93 o 
   9   4   4       24.07       18.56      6.94 o 
  10   4   4        0.04        5.24      4.35 o 
  11   4   4       28.21       28.84     16.46 o 
 -15   5   4      106.48       98.23     30.79 o 
 -14   5   4       31.96       40.82     17.05 o 
 -13   5   4       17.26       13.66      7.63 o 
 -12   5   4      210.41      228.50     38.29 o 
 -11   5   4       93.89      105.26     16.96 o 
 -10   5   4       22.62       19.70      5.66 o 
  -9   5   4      276.64      262.72     13.13 o 
  -8   5   4      105.75      105.33     17.93 o 
  -7   5   4       64.84       96.01     17.43 o 
  -6   5   4       22.44       33.83      7.52 o 
  -5   5   4      202.99      189.82     12.52 o 
  -4   5   4      597.29      525.28     30.26 o 
  -3   5   4      104.76       97.67      4.61 o 
  -2   5   4        6.12        4.72      1.08 o 
  -1   5   4       63.14       69.00      4.77 o 
   0   5   4      209.29      205.46      6.27 o 
   1   5   4     1573.21     1657.76     28.35 o 
   2   5   4        6.18       12.85      2.45 o 
   3   5   4        4.82        5.75      2.77 o 
   4   5   4      188.76      200.31     26.29 o 
   5   5   4       56.70       65.16     15.03 o 
   6   5   4       18.94       25.60      6.64 o 
   7   5   4      454.30      444.03     17.99 o 
   8   5   4       63.31       71.34     19.48 o 
   9   5   4        0.74       14.76     10.77 o 
  10   5   4       95.41       71.01     31.23 o 
  11   5   4       16.91       12.06      5.30 o 
 -15   6   4       42.92       35.29     16.88 o 
 -14   6   4        3.32        9.65      6.57 o 
 -13   6   4      167.54      152.28     34.32 o 
 -12   6   4       61.81       71.53     16.93 o 
 -11   6   4       79.32       90.22     21.02 o 
 -10   6   4      183.59      222.05     36.09 o 
  -9   6   4       32.65       37.70      8.50 o 
  -8   6   4     1218.18     1211.81     28.11 o 
  -7   6   4       22.87       19.43      6.60 o 
  -6   6   4      542.77      607.90     27.15 o 
  -5   6   4      153.08      153.28     10.20 o 
  -4   6   4     1997.52     2058.23    215.46 o 
  -3   6   4      321.66      314.58     12.46 o 
  -2   6   4       51.63       42.30      6.70 o 
  -1   6   4      141.57      142.75      8.36 o 
   0   6   4       36.97       28.18      5.44 o 
   1   6   4       32.40       40.02      6.42 o 
   2   6   4      227.40      212.87      4.21 o 
   3   6   4      515.19      506.12     15.66 o 
   4   6   4       58.80       51.37     12.74 o 
   5   6   4        3.83        2.46      4.72 o 
   6   6   4       28.29       23.71      7.94 o 
   7   6   4       58.84       55.86     20.11 o 
   8   6   4        0.98        1.06      4.42 o 
   9   6   4       40.59       39.87     15.54 o 
  10   6   4        0.16        3.91      7.48 o 
 -15   7   4       55.44       45.70     18.78 o 
 -14   7   4       44.64       49.65     13.23 o 
 -13   7   4      166.71      161.59     32.80 o 
 -12   7   4      103.02       98.39     24.71 o 
 -11   7   4      285.78      309.67     21.13 o 
 -10   7   4       12.23       13.27      4.26 o 
  -9   7   4      554.10      573.80     37.56 o 
  -8   7   4        0.24        1.00      4.92 o 
  -7   7   4      167.46      164.34     13.76 o 
  -6   7   4       27.63       34.77     11.37 o 
  -5   7   4      132.13      138.54     19.74 o 
  -4   7   4      406.71      398.69     29.55 o 
  -3   7   4      667.70      634.03     21.05 o 
  -2   7   4        9.07        5.91      4.06 o 
  -1   7   4       12.75       11.78      2.86 o 
   0   7   4       37.27       53.10      6.59 o 
   1   7   4        0.09       -0.80      1.54 o 
   2   7   4        2.62        2.06      0.82 o 
   3   7   4      758.76      717.53     25.06 o 
   4   7   4        0.76        4.31      3.42 o 
   5   7   4      161.92      159.26     18.87 o 
   6   7   4       28.72       36.90      8.15 o 
   7   7   4       67.94       67.96     18.66 o 
   8   7   4       23.43       26.89     11.53 o 
   9   7   4       14.82       11.80      9.05 o 
 -15   8   4      145.68      104.29     48.97 o 
 -14   8   4       35.14       29.65     13.64 o 
 -13   8   4       59.37       51.70     15.89 o 
 -12   8   4       28.59       32.17     11.22 o 
 -11   8   4        5.56       12.83      6.67 o 
 -10   8   4      263.52      274.15     19.43 o 
  -9   8   4       13.46       14.86      4.85 o 
  -8   8   4      483.73      509.17     37.83 o 
  -7   8   4       17.12       11.43      4.99 o 
  -6   8   4        3.78        4.65      6.38 o 
  -5   8   4       11.01       17.82      7.71 o 
  -4   8   4        7.18        5.30      2.15 o 
  -3   8   4        6.00        5.25      3.28 o 
  -2   8   4      215.03      199.64     10.24 o 
  -1   8   4        7.61        7.54      2.13 o 
   0   8   4      303.64      255.31     13.35 o 
   1   8   4        1.72        3.63      1.81 o 
   2   8   4     4122.27     4231.44     67.19 o 
   3   8   4       30.77       28.11      8.16 o 
   4   8   4      290.07      321.98     20.75 o 
   5   8   4       14.17       13.37      4.58 o 
   6   8   4      145.60      180.30     16.63 o 
   7   8   4       76.98       95.71     25.57 o 
   8   8   4       30.06       24.23     12.26 o 
 -14   9   4       46.95       44.28     16.55 o 
 -13   9   4       17.05       12.22      4.46 o 
 -12   9   4       29.27       33.23     10.28 o 
 -11   9   4        5.55        5.07      4.64 o 
 -10   9   4        5.33        8.40      4.98 o 
  -9   9   4      246.37      268.80     18.48 o 
  -8   9   4       42.12       38.43     13.76 o 
  -7   9   4       10.99       13.96      6.71 o 
  -6   9   4       50.16       64.95     21.87 o 
  -5   9   4     1329.02     1229.65    149.94 o 
  -4   9   4       55.48       44.29     13.48 o 
  -3   9   4       21.88       20.09      7.25 o 
  -2   9   4        5.71        4.06      2.16 o 
  -1   9   4        4.84        3.11      2.18 o 
   0   9   4       45.49       37.51      8.83 o 
   1   9   4      118.53      127.19     14.74 o 
   2   9   4      218.83      218.88     14.08 o 
   3   9   4      632.12      588.80     23.35 o 
   4   9   4       11.27        7.53      5.12 o 
   5   9   4        3.18        3.28      6.68 o 
   6   9   4       11.97       10.93      5.84 o 
   7   9   4       10.97       10.86      6.33 o 
 -14  10   4       10.52       18.20      6.87 o 
 -13  10   4        8.65       10.69      4.61 o 
 -12  10   4        5.90        9.71      5.30 o 
 -11  10   4        7.40        5.90      4.57 o 
 -10  10   4       43.28       49.61     14.07 o 
  -9  10   4        1.20        3.70      4.01 o 
  -8  10   4       61.80       61.20     12.11 o 
  -7  10   4       25.07       38.36     11.30 o 
  -6  10   4      738.63      774.42     51.99 o 
  -5  10   4      423.92      444.22     21.01 o 
  -4  10   4      736.88      788.91     43.81 o 
  -3  10   4       86.90       74.26     17.68 o 
  -2  10   4       26.60       31.84     11.50 o 
  -1  10   4      231.13      217.81     20.58 o 
   0  10   4      545.97      495.95     13.66 o 
   1  10   4        5.78        4.78      2.54 o 
   2  10   4      163.81      202.15     15.94 o 
   3  10   4      101.09       78.02     22.67 o 
   4  10   4        6.61       13.89      7.18 o 
   5  10   4       43.86       46.00     23.60 o 
   6  10   4       25.64       33.84     26.66 o 
 -14  11   4       44.00       38.38     11.39 o 
 -13  11   4        2.08        1.46      5.19 o 
 -12  11   4       39.46       32.47     13.06 o 
 -11  11   4      129.45      118.40     26.06 o 
 -10  11   4       61.03       44.24     11.54 o 
  -9  11   4      121.88      147.99     13.65 o 
  -8  11   4        0.23        2.79      3.87 o 
  -7  11   4        0.07        2.73      7.05 o 
  -6  11   4      623.84      655.69     41.88 o 
  -5  11   4      208.34      204.16     45.87 o 
  -4  11   4      835.97      842.83     55.58 o 
  -3  11   4        6.14        6.12      9.04 o 
  -2  11   4        0.76        7.51      6.25 o 
  -1  11   4      240.46      192.19     37.16 o 
   0  11   4        1.82        4.32      4.02 o 
   1  11   4      336.62      287.26     78.84 o 
   2  11   4        5.34       14.36      9.11 o 
   3  11   4       23.75       22.47     13.50 o 
   4  11   4      257.51      286.73     60.03 o 
   5  11   4       23.02       36.36     18.41 o 
 -13  12   4       32.73       24.20     16.95 o 
 -11  12   4      623.91      563.02     51.52 o 
 -10  12   4       20.15       17.48     10.24 o 
  -9  12   4        1.10       -2.79      8.91 o 
  -8  12   4       57.96       43.94     11.43 o 
  -7  12   4       62.31       67.68     22.00 o 
  -6  12   4      560.10      562.62     25.93 o 
  -5  12   4      294.29      278.82     63.29 o 
  -3  12   4       14.09       15.02     11.63 o 
  -2  12   4        2.30        5.42      3.26 o 
  -1  12   4        4.82        1.58      4.18 o 
   0  12   4       21.69       24.93     13.69 o 
   1  12   4       66.09       67.34     23.47 o 
   2  12   4        0.70       10.37     10.70 o 
   3  12   4        1.43        9.77     13.10 o 
   4  12   4       57.39       44.28     47.53 o 
 -12  13   4        1.52        5.12      7.51 o 
 -11  13   4      155.12      127.97     65.62 o 
 -10  13   4      141.40      115.81     47.87 o 
  -9  13   4      367.61      321.16     68.74 o 
  -8  13   4       14.68       15.62      7.71 o 
  -7  13   4      395.08      419.35     29.78 o 
  -6  13   4        6.01        6.05      4.65 o 
  -5  13   4        0.00       -1.06      8.11 o 
  -4  13   4       15.97       11.63     12.23 o 
  -3  13   4       94.12      117.84     32.49 o 
  -2  13   4        6.68       14.70      5.25 o 
  -1  13   4        0.04        3.66      7.38 o 
   0  13   4       15.52       14.03      7.91 o 
   1  13   4        1.89       13.69      8.38 o 
   2  13   4        0.90       -0.80      8.91 o 
 -11  14   4       29.45       22.87     15.42 o 
 -10  14   4      992.90     1014.48     62.16 o 
  -9  14   4       56.91       45.21     19.88 o 
  -8  14   4      354.49      319.57     92.47 o 
  -6  14   4       11.25       18.08      7.11 o 
  -5  14   4        2.53        1.93      3.12 o 
  -4  14   4       64.44       58.89     19.85 o 
  -3  14   4       28.63       29.92     20.41 o 
  -2  14   4       27.78       30.12     27.46 o 
  -1  14   4        0.65       -2.73      9.57 o 
   0  14   4       85.18       78.58     47.47 o 
  -9  15   4       87.52       82.17     40.09 o 
  -8  15   4        2.58        4.19      5.78 o 
  -7  15   4       14.55       21.61     10.44 o 
  -6  15   4       14.66        7.65      5.78 o 
  -5  15   4        1.58        6.69      5.90 o 
  -4  15   4       42.31       34.64     22.00 o 
  -3  15   4        3.28        3.26      9.17 o 
   2 -15   5        1.05        7.44      6.12 o 
   3 -15   5        0.02        2.62      5.69 o 
   4 -15   5       38.77       46.26     18.42 o 
   5 -15   5        0.63        6.93      5.46 o 
   6 -15   5       46.69       55.17     15.71 o 
   7 -15   5        0.00        4.70      5.43 o 
   8 -15   5       51.73       46.53     14.97 o 
  -1 -14   5        6.43        7.51     11.17 o 
   0 -14   5       58.45       43.84     19.02 o 
   1 -14   5       41.96       42.54     13.86 o 
   2 -14   5        0.95        4.05      4.39 o 
   3 -14   5       67.79       73.24     22.53 o 
   4 -14   5        5.55        6.81      4.37 o 
   5 -14   5       64.94       69.26     21.58 o 
   6 -14   5       87.94       84.57     28.15 o 
   7 -14   5       36.87       26.11      9.50 o 
   8 -14   5       18.89       16.89      7.90 o 
   9 -14   5       56.45       51.45     24.18 o 
  10 -14   5        2.59        7.08      6.00 o 
  -3 -13   5       40.43       45.61     20.87 o 
  -2 -13   5        0.41        6.45     10.84 o 
  -1 -13   5       20.74       17.59      8.03 o 
   0 -13   5        0.12        3.76      4.37 o 
   1 -13   5       11.85       17.82      6.81 o 
   2 -13   5       49.72       62.41     16.70 o 
   3 -13   5       18.82       19.96      9.34 o 
   4 -13   5       67.38       75.89     16.05 o 
   5 -13   5        1.39        9.62      6.96 o 
   6 -13   5       43.41       41.11     12.81 o 
   7 -13   5       28.26       32.02      9.87 o 
   8 -13   5        5.87        4.12      5.88 o 
   9 -13   5       11.25       12.87      5.11 o 
  10 -13   5       65.72       55.43     18.94 o 
  11 -13   5       44.25       32.76     16.46 o 
  12 -13   5       74.89       46.28     30.65 o 
  -4 -12   5        1.01        2.66      5.78 o 
  -3 -12   5       86.45       87.29     33.04 o 
  -2 -12   5        4.48        3.92      5.40 o 
  -1 -12   5     1109.37     1070.12     38.62 o 
   0 -12   5      164.16      160.67     35.03 o 
   1 -12   5      231.72      195.61     41.13 o 
   2 -12   5      110.58       97.61     30.88 o 
   3 -12   5        5.02        7.37      6.14 o 
   4 -12   5        0.37        0.49      5.36 o 
   5 -12   5      352.62      365.10     35.32 o 
   6 -12   5       19.03       19.44      8.74 o 
   7 -12   5       30.19       29.73     11.73 o 
   8 -12   5        1.95        6.64      6.77 o 
   9 -12   5       86.13       85.48     28.94 o 
  10 -12   5        1.64        6.52     15.09 o 
  11 -12   5       32.90       14.91     10.21 o 
  12 -12   5       34.19       17.45     10.76 o 
  -5 -11   5        0.09        8.91      5.72 o 
  -4 -11   5        0.80        9.85      4.44 o 
  -3 -11   5        4.95        8.99      7.12 o 
  -2 -11   5      505.70      595.95     33.42 o 
  -1 -11   5       89.99       73.82     18.37 o 
   0 -11   5      152.18      133.25     26.70 o 
   1 -11   5      152.26      148.70     26.09 o 
   2 -11   5       20.00       16.19      6.95 o 
   3 -11   5       18.86       18.80      5.62 o 
   4 -11   5       58.46       69.06     15.02 o 
   5 -11   5        3.91        8.52      5.70 o 
   6 -11   5      352.69      386.95     17.06 o 
   7 -11   5        0.63       -0.36      7.28 o 
   8 -11   5      170.53      173.39     35.28 o 
   9 -11   5       24.34       24.15      8.89 o 
  10 -11   5       20.14       14.88      5.91 o 
  11 -11   5       10.17        3.95      5.01 o 
  12 -11   5       65.74       47.09     17.42 o 
  13 -11   5        0.14        1.49      3.95 o 
  -7 -10   5       22.39       15.82     10.04 o 
  -6 -10   5      128.02      125.65     40.88 o 
  -5 -10   5       42.84       56.45     19.70 o 
  -4 -10   5       19.57       26.79     11.14 o 
  -3 -10   5      442.28      442.55     20.90 o 
  -2 -10   5      107.48      103.18     16.42 o 
  -1 -10   5      159.21      209.64     36.86 o 
   0 -10   5      244.16      206.52     17.29 o 
   1 -10   5        3.88        8.70      5.82 o 
   2 -10   5        0.03       16.82     11.90 o 
   3 -10   5     1974.64     1987.36     61.39 o 
   4 -10   5        0.88       -1.01      7.24 o 
   5 -10   5     1412.19     1456.08     88.55 o 
   6 -10   5        6.84        4.81      2.07 o 
   7 -10   5        2.64        3.97      2.79 o 
   8 -10   5       49.78       55.86     12.65 o 
   9 -10   5      187.62      172.94     17.32 o 
  10 -10   5       31.30       32.82     10.05 o 
  11 -10   5      333.70      313.00     14.97 o 
  12 -10   5       22.77       19.75      6.09 o 
  13 -10   5       55.53       50.47     15.66 o 
  14 -10   5       21.69       20.90      5.95 o 
  -8  -9   5        3.60        0.80      4.72 o 
  -7  -9   5       47.27       63.89     22.80 o 
  -6  -9   5      115.12      109.80     15.02 o 
  -5  -9   5       37.19       27.06      9.61 o 
  -4  -9   5      578.71      622.47     19.74 o 
  -3  -9   5      100.55      109.18      9.42 o 
  -2  -9   5      909.75      924.04     31.31 o 
  -1  -9   5       73.66       71.00      8.82 o 
   0  -9   5      126.38       94.98     25.48 o 
   1  -9   5        3.11        4.54      5.78 o 
   2  -9   5       53.47       66.56     15.94 o 
   3  -9   5      691.44      703.44     25.80 o 
   4  -9   5     2096.97     2072.80     42.13 o 
   5  -9   5        2.64        2.20      1.87 o 
   6  -9   5        0.46        2.86      2.41 o 
   7  -9   5      150.19      163.90     14.76 o 
   8  -9   5        1.15        1.01      4.88 o 
   9  -9   5       50.96       52.08     11.53 o 
  10  -9   5      412.12      387.86     24.97 o 
  11  -9   5       12.87       14.03      5.87 o 
  12  -9   5       12.67       10.08      4.46 o 
  13  -9   5        0.29        1.03      3.59 o 
  14  -9   5        1.10        3.21      3.10 o 
  -9  -8   5       73.39       76.65     30.98 o 
  -8  -8   5        0.17        2.23      4.44 o 
  -7  -8   5      145.69      160.55     19.19 o 
  -6  -8   5      147.79      145.54     11.30 o 
  -5  -8   5        0.07        1.41      3.41 o 
  -4  -8   5      475.00      490.88     18.00 o 
  -3  -8   5       53.97       61.98     13.17 o 
  -2  -8   5       66.28       69.53      6.94 o 
  -1  -8   5       67.61       89.22      9.92 o 
   0  -8   5        7.98        5.47      2.40 o 
   1  -8   5       62.14       60.62      6.18 o 
   2  -8   5       60.29       47.59      8.76 o 
   3  -8   5      377.00      384.35     20.36 o 
   4  -8   5        0.03        1.97      1.66 o 
   5  -8   5      261.86      258.72     21.74 o 
   6  -8   5       11.46       12.21      3.92 o 
   7  -8   5      289.09      288.94     11.41 o 
   8  -8   5        7.00        3.32      4.95 o 
   9  -8   5       54.21       55.06     11.92 o 
  10  -8   5       34.05       39.37      9.48 o 
  11  -8   5        0.70        4.74      3.86 o 
  12  -8   5        4.58        6.54      4.41 o 
  13  -8   5       17.97       18.01     11.93 o 
  14  -8   5      103.95       84.65     26.42 o 
 -10  -7   5        9.19        7.65      9.24 o 
  -9  -7   5       22.73       19.23      7.78 o 
  -8  -7   5        5.37       12.89      5.22 o 
  -7  -7   5        2.32        7.08      4.64 o 
  -6  -7   5        0.28        5.25      3.66 o 
  -5  -7   5      240.96      234.46     14.62 o 
  -4  -7   5        9.48        8.26      3.27 o 
  -3  -7   5        0.10        5.09      3.74 o 
  -2  -7   5       25.74       28.64      6.83 o 
  -1  -7   5        9.82        8.53      2.88 o 
   0  -7   5      142.72      158.91      9.43 o 
   1  -7   5       85.66       75.77      5.85 o 
   2  -7   5      594.99      635.27     19.37 o 
   3  -7   5        2.65        4.86      1.70 o 
   4  -7   5     1739.30     1790.40     29.88 o 
   5  -7   5       91.15       99.05     11.80 o 
   6  -7   5       35.94       53.24     10.76 o 
   7  -7   5       85.26       95.10     17.16 o 
   8  -7   5       48.70       51.07     11.94 o 
   9  -7   5       74.38       82.43     16.84 o 
  10  -7   5       12.88       10.05      3.79 o 
  11  -7   5       65.30       67.62     12.32 o 
  12  -7   5        6.70        7.79      5.38 o 
  13  -7   5        8.00        9.77      3.56 o 
  14  -7   5        0.09        1.97      5.81 o 
 -10  -6   5       77.57       80.36     22.97 o 
  -9  -6   5        9.61       14.74      8.92 o 
  -8  -6   5       94.75       96.85     20.72 o 
  -7  -6   5      101.04       98.55     17.22 o 
  -6  -6   5       37.94       43.62      8.39 o 
  -5  -6   5      136.84      130.20     26.26 o 
  -4  -6   5      156.11      168.70     11.05 o 
  -3  -6   5     1005.59     1086.39     29.63 o 
  -2  -6   5       53.89       58.53     11.52 o 
  -1  -6   5        4.67       11.92      3.44 o 
   0  -6   5       71.08       71.22      9.62 o 
   1  -6   5     3138.16     3149.47     33.96 o 
   2  -6   5        4.80        9.45      2.20 o 
   3  -6   5      289.40      293.33      8.19 o 
   4  -6   5     1639.21     1519.52     35.77 o 
   5  -6   5      750.45      817.82     20.59 o 
   6  -6   5       16.75       16.82      4.96 o 
   7  -6   5      177.82      230.76     25.00 o 
   8  -6   5        6.53       10.64      3.91 o 
   9  -6   5       27.18       27.20      6.17 o 
  10  -6   5       11.64       14.20      4.59 o 
  11  -6   5        4.83        2.78      4.32 o 
  12  -6   5      152.81      137.63     28.69 o 
  13  -6   5       13.47       16.72      7.03 o 
  14  -6   5        2.38        4.63      4.24 o 
 -11  -5   5       29.92       28.61      9.74 o 
 -10  -5   5        1.63        6.42      5.04 o 
  -9  -5   5       27.63       21.04      6.82 o 
  -8  -5   5       28.65       24.71      6.81 o 
  -7  -5   5      103.21      110.62     20.72 o 
  -6  -5   5       86.99       98.53     20.48 o 
  -5  -5   5       15.15       16.41      4.09 o 
  -4  -5   5      442.77      470.06     13.31 o 
  -3  -5   5       81.40      106.78     25.87 o 
  -2  -5   5     2046.32     2257.68     76.32 o 
  -1  -5   5     1044.57     1005.86     18.22 o 
   0  -5   5      657.86      716.36     16.38 o 
   1  -5   5        6.91       10.57      3.19 o 
   2  -5   5      386.40      313.22      9.37 o 
   3  -5   5      168.72      162.62      5.92 o 
   4  -5   5     1257.71     1347.09     22.45 o 
   5  -5   5      207.45      198.40      9.68 o 
   6  -5   5       89.79       84.52     16.10 o 
   7  -5   5      360.21      356.99     11.50 o 
   8  -5   5        8.00        7.76      4.00 o 
   9  -5   5        0.29        1.34      3.11 o 
  10  -5   5     1052.02     1149.34     56.91 o 
  11  -5   5      102.88      114.59     34.88 o 
  12  -5   5       41.68       31.89      9.49 o 
  13  -5   5       70.35       63.53     17.04 o 
  14  -5   5      398.10      396.32     37.49 o 
 -12  -4   5        0.01        2.56      5.30 o 
 -11  -4   5      110.13      103.45     35.96 o 
 -10  -4   5       97.32      102.98     20.26 o 
  -9  -4   5      963.97      937.87     28.22 o 
  -8  -4   5      718.08      733.93     28.61 o 
  -7  -4   5      891.99      962.27     28.72 o 
  -6  -4   5      201.78      188.64     10.45 o 
  -5  -4   5        2.31        8.10      4.24 o 
  -4  -4   5      208.17      208.53     10.20 o 
  -3  -4   5      584.97      674.31     18.85 o 
  -2  -4   5        0.89        3.69      5.02 o 
  -1  -4   5     2755.98     2953.01     61.39 o 
   0  -4   5      184.06      177.97      6.34 o 
   1  -4   5      922.55      965.91      9.45 o 
   2  -4   5      161.46      166.38      5.45 o 
   3  -4   5     3590.98     3927.57     39.22 o 
   4  -4   5      301.20      288.36      8.47 o 
   5  -4   5     1067.25     1174.90     30.17 o 
   6  -4   5      282.00      262.41      9.73 o 
   7  -4   5      256.90      303.55     10.41 o 
   8  -4   5       93.24      113.19     17.58 o 
   9  -4   5     1964.35     2020.85     96.01 o 
  10  -4   5       49.18       47.83     11.35 o 
  11  -4   5        1.37        5.80      4.58 o 
  12  -4   5        0.02        4.08      4.24 o 
  13  -4   5       81.76       67.93     14.81 o 
  14  -4   5      245.64      245.17     31.29 o 
 -12  -3   5        0.57        4.56      4.15 o 
 -11  -3   5       21.78       25.84      8.39 o 
 -10  -3   5        7.61        6.81      3.60 o 
  -9  -3   5      550.61      603.83     22.66 o 
  -8  -3   5     1511.40     1498.83     46.12 o 
  -7  -3   5      353.22      367.16     13.06 o 
  -6  -3   5        2.61        6.10      3.38 o 
  -5  -3   5      214.87      191.61     12.70 o 
  -4  -3   5     1697.95     1858.30     26.98 o 
  -3  -3   5        0.01        1.35      3.61 o 
  -2  -3   5     1930.91     1949.41     65.55 o 
  -1  -3   5      305.97      304.80      8.09 o 
   0  -3   5      556.32      545.46     12.26 o 
   1  -3   5      329.06      331.87      5.79 o 
   2  -3   5     1608.95     1528.72     11.27 o 
   3  -3   5      183.08      175.92      5.19 o 
   4  -3   5     2314.39     2508.14     36.45 o 
   5  -3   5        1.00        2.75      2.98 o 
   6  -3   5      169.20      137.31      7.12 o 
   7  -3   5        3.56        4.75      4.31 o 
   8  -3   5     3365.88     2911.35    536.00 o 
   9  -3   5        0.05        1.75      4.80 o 
  10  -3   5      968.63      985.70     39.20 o 
  11  -3   5       56.69       55.39     13.31 o 
  12  -3   5        7.10        9.72      4.02 o 
  13  -3   5       18.88       24.95      8.76 o 
  14  -3   5       28.19       25.31     13.77 o 
 -13  -2   5       87.68       73.03     28.63 o 
 -12  -2   5        4.47        8.03      3.14 o 
 -11  -2   5        0.04        2.68      3.55 o 
 -10  -2   5       20.94       13.40      5.06 o 
  -9  -2   5       50.11       51.39      9.90 o 
  -8  -2   5      277.72      293.56     13.31 o 
  -7  -2   5       18.96       18.01      6.12 o 
  -6  -2   5      121.69      116.98     11.69 o 
  -5  -2   5      174.86      170.50     11.18 o 
  -4  -2   5      126.83      123.64      7.99 o 
  -3  -2   5     3988.53     4166.56    102.54 o 
  -2  -2   5      275.50      273.57     10.17 o 
  -1  -2   5      371.62      359.06      6.87 o 
   0  -2   5      761.19      716.97      9.83 o 
   1  -2   5     2682.99     2730.69     36.66 o 
   2  -2   5      300.90      286.24      5.35 o 
   3  -2   5        0.06        1.17      0.96 o 
   4  -2   5       52.25       61.48      6.75 o 
   5  -2   5       39.84       37.74      7.77 o 
   6  -2   5       55.37       68.78     13.29 o 
   7  -2   5       89.63       90.11     13.79 o 
   8  -2   5        8.14        7.13      3.04 o 
   9  -2   5     1817.39     1779.19     44.10 o 
  10  -2   5        3.90        4.85      3.31 o 
  11  -2   5        0.53       11.08      6.16 o 
  12  -2   5        0.13        4.89      4.53 o 
  13  -2   5       64.16       42.15     26.13 o 
  14  -2   5       28.42       25.73     16.02 o 
 -13  -1   5       19.85       14.96      5.94 o 
 -12  -1   5        0.15        1.72      5.11 o 
 -11  -1   5       54.25       51.08     12.97 o 
 -10  -1   5       43.41       35.65      8.20 o 
  -9  -1   5       51.22       45.58      7.30 o 
  -8  -1   5      289.93      306.90     12.35 o 
  -7  -1   5       23.86       36.38      8.93 o 
  -6  -1   5       53.14       52.21     12.23 o 
  -5  -1   5      290.73      294.37      9.97 o 
  -4  -1   5       55.10       70.14      7.80 o 
  -3  -1   5       27.91       26.83      4.71 o 
  -2  -1   5      808.18      760.80     10.77 o 
  -1  -1   5       36.91       41.19      3.61 o 
   0  -1   5      645.44      611.76      8.55 o 
   1  -1   5       23.94       23.13      2.47 o 
   2  -1   5     4146.44     4044.80     33.48 o 
   3  -1   5      542.67      547.93      8.32 o 
   4  -1   5        2.19       12.19      2.40 o 
   5  -1   5       68.62       92.35     17.21 o 
   6  -1   5      295.95      321.91     13.65 o 
   7  -1   5        7.14        4.45      1.64 o 
   8  -1   5        7.84        6.84      1.85 o 
   9  -1   5      171.72      140.01     15.95 o 
  10  -1   5      203.34      194.32     14.40 o 
  11  -1   5        1.05        4.86      4.42 o 
  12  -1   5       29.31       28.82      8.68 o 
  13  -1   5       55.21       35.24     18.40 o 
 -14   0   5        9.82        8.44     13.56 o 
 -13   0   5        0.19        3.39      3.74 o 
 -12   0   5      108.49      106.64     21.15 o 
 -11   0   5      200.77      197.24     17.06 o 
 -10   0   5       11.62       17.75      4.69 o 
  -9   0   5      189.19      181.93     30.97 o 
  -8   0   5        3.18        7.82      2.97 o 
  -7   0   5      466.16      449.19     28.62 o 
  -6   0   5       95.37       95.71     18.76 o 
  -5   0   5       35.46       47.86      8.62 o 
  -4   0   5       50.50       61.33      9.06 o 
  -3   0   5       51.12       56.43      4.81 o 
  -2   0   5      690.89      674.92     11.05 o 
  -1   0   5      719.54      685.14     10.06 o 
   0   0   5      106.98      110.00      4.58 o 
   1   0   5      362.40      360.11      5.56 o 
   2   0   5      600.69      581.63      6.64 o 
   3   0   5     2939.66     3184.75     44.96 o 
   4   0   5        9.60        9.62      2.31 o 
   5   0   5      276.70      268.45      9.78 o 
   6   0   5       56.77       61.38      9.08 o 
   7   0   5      275.84      257.33     14.57 o 
   8   0   5      109.17       84.52     17.64 o 
   9   0   5      164.68      166.24     12.85 o 
  10   0   5        8.61       34.89     11.14 o 
  11   0   5        0.05        7.74      5.19 o 
  12   0   5        3.78       10.77      7.47 o 
  13   0   5        7.22       15.81      6.62 o 
 -14   1   5       84.22       51.18     20.08 o 
 -13   1   5       33.61       34.48      8.82 o 
 -12   1   5        0.35        1.70      4.10 o 
 -11   1   5        3.79        6.69      4.92 o 
 -10   1   5      110.70      115.27     22.06 o 
  -9   1   5       10.93       16.48      4.19 o 
  -8   1   5       45.86       62.43     12.42 o 
  -7   1   5       10.52       19.93      5.27 o 
  -6   1   5      196.34      201.29     10.78 o 
  -5   1   5        0.43        4.28      2.28 o 
  -4   1   5     4241.78     4482.37    109.08 o 
  -3   1   5      702.49      724.42      7.96 o 
  -2   1   5    10876.86    10817.56     74.08 o 
  -1   1   5       86.72       82.91      1.53 o 
   0   1   5      146.50      137.77      2.58 o 
   1   1   5      182.61      179.98      3.36 o 
   2   1   5     2575.53     2586.02     26.75 o 
   3   1   5      267.51      268.68      7.01 o 
   4   1   5      656.06      671.86     13.33 o 
   5   1   5        6.19        6.85      1.92 o 
   6   1   5        4.98        7.06      1.93 o 
   7   1   5       19.00       27.75      7.51 o 
   8   1   5     2687.11     2553.53     59.42 o 
   9   1   5       29.26       35.78     11.97 o 
  10   1   5      137.23      149.34     28.58 o 
  11   1   5       16.79       16.56      8.18 o 
  12   1   5        2.00        5.93      3.55 o 
  13   1   5        8.35        4.22      6.49 o 
 -14   2   5       11.40        7.50      4.91 o 
 -13   2   5      102.51      103.41     33.07 o 
 -12   2   5        7.80       13.75      4.91 o 
 -11   2   5        9.12        2.10      4.49 o 
 -10   2   5      115.40      119.86     18.50 o 
  -9   2   5      630.36      632.62     17.40 o 
  -8   2   5       59.89       69.59     12.08 o 
  -7   2   5       71.16       92.98     21.35 o 
  -6   2   5      424.70      408.36     14.96 o 
  -5   2   5      303.33      313.58     10.81 o 
  -4   2   5        4.63        8.69      2.19 o 
  -3   2   5     3488.35     3422.02     46.21 o 
  -2   2   5       10.04       10.88      1.82 o 
  -1   2   5      587.90      576.13      5.66 o 
   0   2   5       75.14       71.14      2.13 o 
   1   2   5     1994.77     2115.35     11.18 o 
   2   2   5        4.43        7.89      1.67 o 
   3   2   5      227.01      280.48      7.41 o 
   4   2   5      455.70      426.05     15.33 o 
   5   2   5        0.29        2.33      9.31 o 
   6   2   5        0.10        3.91      5.16 o 
   7   2   5     1450.65     1620.40     39.73 o 
   8   2   5       95.11       93.44     18.94 o 
   9   2   5     2046.36     2043.88     65.37 o 
  10   2   5        0.03        3.72      7.84 o 
  11   2   5        0.59        3.16      3.44 o 
  12   2   5       11.93        9.12      7.71 o 
 -15   3   5       14.17       13.12      7.91 o 
 -14   3   5      179.93      176.84     23.66 o 
 -13   3   5       30.36       37.90      8.62 o 
 -12   3   5       12.43       14.70      6.58 o 
 -11   3   5       70.68       61.10     12.65 o 
 -10   3   5      233.38      204.42     17.81 o 
  -9   3   5      869.87      924.43     26.18 o 
  -8   3   5      145.77      160.43     33.46 o 
  -7   3   5       25.42       39.04     10.20 o 
  -6   3   5      111.95      124.98      9.01 o 
  -5   3   5      127.99      136.55      7.00 o 
  -4   3   5    25128.57    26677.80    177.50 o 
  -3   3   5      828.30      873.14     11.84 o 
  -2   3   5     1575.73     1587.04     20.17 o 
  -1   3   5      885.00      937.58      8.05 o 
   0   3   5     1506.77     1606.81     16.52 o 
   1   3   5      244.08      243.58      4.53 o 
   2   3   5     5059.33     5436.08     33.86 o 
   3   3   5       49.99       65.17     13.45 o 
   4   3   5      626.70      593.36     25.92 o 
   5   3   5       18.14       21.84      6.46 o 
   6   3   5      933.04      940.75     28.97 o 
   7   3   5       35.30       56.33     13.22 o 
   8   3   5        5.29       19.04      7.30 o 
   9   3   5      337.00      336.70     16.97 o 
  10   3   5       75.98       53.08     21.44 o 
  11   3   5       45.63       46.55     17.41 o 
  12   3   5       10.98        8.83      7.17 o 
 -15   4   5       10.43       12.34      9.03 o 
 -14   4   5       20.21       20.05      7.11 o 
 -13   4   5        3.32        5.90      4.02 o 
 -12   4   5       38.13       38.50      9.79 o 
 -11   4   5      830.38      847.03     29.58 o 
 -10   4   5     1045.79     1073.76     40.52 o 
  -9   4   5      211.10      244.00     40.84 o 
  -8   4   5      239.35      239.91     11.31 o 
  -7   4   5       21.94       20.52      7.08 o 
  -6   4   5       51.28       51.87      5.64 o 
  -5   4   5       44.08       70.67     10.28 o 
  -4   4   5     1167.10     1220.79     38.80 o 
  -3   4   5     3760.86     3947.90     79.70 o 
  -2   4   5       33.29       27.81      5.15 o 
  -1   4   5     1251.06     1296.20     10.89 o 
   0   4   5       83.31       79.00      3.39 o 
   1   4   5      192.04      211.81      5.86 o 
   2   4   5      557.56      548.09     15.68 o 
   3   4   5      191.69      179.21      8.46 o 
   4   4   5        0.23        2.49      3.09 o 
   5   4   5      191.01      206.77     37.94 o 
   6   4   5      272.49      261.79     15.92 o 
   7   4   5      854.75      831.85     39.63 o 
   8   4   5       85.68       90.83     17.55 o 
   9   4   5       15.24       11.93      5.52 o 
  10   4   5       38.50       38.78     11.61 o 
  11   4   5        0.05        7.10      5.83 o 
 -15   5   5       15.69       18.37     10.20 o 
 -14   5   5        6.19        5.63      5.87 o 
 -13   5   5        1.00        5.91      3.92 o 
 -12   5   5       14.81       14.59      4.44 o 
 -11   5   5      619.43      677.65     24.94 o 
 -10   5   5     2058.03     2263.32     67.26 o 
  -9   5   5      230.04      272.21     18.85 o 
  -8   5   5        5.16       10.78      4.59 o 
  -7   5   5       95.61      104.96     19.82 o 
  -6   5   5       14.95        6.49      2.89 o 
  -5   5   5       56.93       53.83     13.43 o 
  -4   5   5       99.47      117.43      7.14 o 
  -3   5   5      372.51      387.26      9.44 o 
  -2   5   5      146.80      133.96      4.74 o 
  -1   5   5      474.60      501.79      8.74 o 
   0   5   5      291.07      270.12      7.30 o 
   1   5   5        0.48        1.04      2.09 o 
   2   5   5       19.12       16.43      2.73 o 
   3   5   5       42.22       44.07      7.28 o 
   4   5   5        0.10        5.67      3.86 o 
   5   5   5        1.06        9.33      6.32 o 
   6   5   5       17.97       14.51      4.90 o 
   7   5   5       23.66       24.30     10.91 o 
   8   5   5       70.53       97.68     30.19 o 
   9   5   5        7.27       14.76      6.61 o 
  10   5   5       45.64       38.17     23.74 o 
 -15   6   5      251.94      274.11     48.40 o 
 -14   6   5       45.30       45.00     19.11 o 
 -13   6   5       72.63       79.31     21.86 o 
 -12   6   5      105.16       90.55     23.90 o 
 -11   6   5      302.60      329.58     21.89 o 
 -10   6   5      198.32      203.94     29.40 o 
  -9   6   5        0.48        1.73      3.50 o 
  -8   6   5      325.00      302.65     23.89 o 
  -7   6   5        4.20        5.92      3.66 o 
  -6   6   5        2.11        5.11      2.73 o 
  -5   6   5      244.39      249.80     13.78 o 
  -4   6   5        0.12        2.73      2.06 o 
  -3   6   5        0.37        5.27      1.80 o 
  -2   6   5       84.25       86.44      7.62 o 
  -1   6   5      731.24      667.34     15.89 o 
   0   6   5       85.79       81.11     15.92 o 
   1   6   5        6.30        7.90      1.70 o 
   2   6   5       41.09       35.49      4.65 o 
   3   6   5        2.48       16.49      5.35 o 
   4   6   5        1.13        7.51      5.37 o 
   5   6   5       41.79       52.58     15.08 o 
   6   6   5       45.55       57.33     17.30 o 
   7   6   5      101.27       77.98     28.07 o 
   8   6   5        0.75        3.41      5.18 o 
   9   6   5       24.67       23.22      9.81 o 
  10   6   5        0.82       10.53      4.70 o 
 -15   7   5       69.08       63.14     22.31 o 
 -14   7   5      248.95      280.02     27.54 o 
 -13   7   5       14.87       18.08      8.80 o 
 -12   7   5       44.70       47.34     13.01 o 
 -11   7   5       33.49       30.47     12.31 o 
 -10   7   5       33.15       31.33      7.61 o 
  -9   7   5       25.97       29.78     10.70 o 
  -8   7   5        2.71        7.63      3.84 o 
  -7   7   5       28.89       40.13     10.26 o 
  -6   7   5       18.46       27.62      7.05 o 
  -5   7   5        7.07        6.32      7.45 o 
  -4   7   5     1347.32     1487.55     46.07 o 
  -3   7   5      359.25      348.58     35.10 o 
  -2   7   5      172.87      178.33     19.71 o 
  -1   7   5        4.87        5.65      2.38 o 
   0   7   5      429.30      460.31     14.60 o 
   1   7   5       83.58       93.09     10.90 o 
   2   7   5       15.71       15.89      2.75 o 
   3   7   5      114.63      130.01     24.52 o 
   4   7   5      197.95      202.74     10.99 o 
   5   7   5       18.30       22.33      9.42 o 
   6   7   5        3.30        2.13      6.71 o 
   7   7   5       10.32       17.78      7.14 o 
   8   7   5       13.54       15.08      5.26 o 
   9   7   5       17.51       17.36      9.69 o 
 -15   8   5      323.76      328.50     21.34 o 
 -14   8   5       19.65       25.72     10.77 o 
 -13   8   5       15.41       20.98      8.81 o 
 -12   8   5        0.21        2.74      5.35 o 
 -11   8   5       49.63       51.15     13.38 o 
 -10   8   5        1.74        3.30      3.90 o 
  -9   8   5        0.01       -1.79      8.18 o 
  -8   8   5        0.54        5.12      6.71 o 
  -7   8   5      367.00      354.87     16.02 o 
  -6   8   5      211.07      212.40     18.48 o 
  -5   8   5      302.04      282.34     22.87 o 
  -4   8   5        4.42        3.32      4.72 o 
  -3   8   5       81.00      114.21     23.13 o 
  -2   8   5       32.43       26.04     10.01 o 
  -1   8   5      185.69      167.27      9.03 o 
   0   8   5        2.13        3.79      2.51 o 
   1   8   5      308.18      276.73     19.50 o 
   2   8   5       53.65       60.54      5.54 o 
   3   8   5        4.70       11.01      3.87 o 
   4   8   5       36.08       46.68     11.35 o 
   5   8   5      180.87      201.19     17.83 o 
   6   8   5       21.41       25.33      6.72 o 
   7   8   5      382.03      449.15     38.71 o 
   8   8   5       42.94       24.00     15.80 o 
 -14   9   5      100.02       64.44     36.02 o 
 -13   9   5       68.00       55.92     17.92 o 
 -12   9   5       23.07       29.21     12.51 o 
 -11   9   5        0.50        3.70      4.60 o 
 -10   9   5        2.27        0.26      4.65 o 
  -9   9   5       26.08       19.68      8.71 o 
  -8   9   5       17.06       13.03      5.45 o 
  -7   9   5       31.98       28.25     12.83 o 
  -6   9   5      810.83      813.11     37.23 o 
  -5   9   5      132.87      123.65     11.10 o 
  -4   9   5      373.70      386.71     18.95 o 
  -3   9   5      556.99      560.22     56.71 o 
  -2   9   5      352.84      325.09     26.39 o 
  -1   9   5      174.87      181.62     23.70 o 
   0   9   5        0.50        3.28      2.51 o 
   1   9   5      625.80      622.33     22.99 o 
   2   9   5      119.13      122.94     11.29 o 
   3   9   5        0.60        4.40      4.65 o 
   4   9   5       34.33       34.42     14.30 o 
   5   9   5       13.54       15.15      4.66 o 
   6   9   5       18.78       15.82      6.86 o 
   7   9   5       90.55       71.37     33.36 o 
 -14  10   5        5.02        5.31      6.54 o 
 -13  10   5        5.37       11.08      5.69 o 
 -12  10   5        5.59        5.92      5.22 o 
 -11  10   5      124.23      121.97     34.74 o 
 -10  10   5       44.59       36.34     12.89 o 
  -9  10   5       86.11      104.29     18.14 o 
  -8  10   5      267.65      258.74     64.02 o 
  -7  10   5       18.61       15.96      8.58 o 
  -6  10   5        1.63        5.25      5.72 o 
  -5  10   5     1069.39     1130.95     60.83 o 
  -4  10   5      175.86      180.16     31.71 o 
  -3  10   5       11.98       19.68      6.65 o 
  -2  10   5      456.20      439.63     24.27 o 
  -1  10   5       17.61       22.94      7.31 o 
   0  10   5      523.56      540.42     18.93 o 
   1  10   5        0.00        4.44      3.47 o 
   2  10   5      412.81      404.10     18.59 o 
   3  10   5        4.37        3.96      3.83 o 
   4  10   5       78.90       61.36     29.65 o 
   5  10   5       13.38       17.28     12.90 o 
   6  10   5        0.22        7.71      5.85 o 
 -13  11   5        6.91        8.32      5.34 o 
 -12  11   5       30.80       22.07      8.06 o 
 -11  11   5        0.29        2.99      3.14 o 
 -10  11   5       87.29       67.28     24.91 o 
  -9  11   5       27.18       25.24      9.91 o 
  -8  11   5      121.52      112.62     36.50 o 
  -7  11   5      348.96      360.72     26.46 o 
  -6  11   5        0.39        4.59      6.91 o 
  -5  11   5       35.15       37.36     12.63 o 
  -4  11   5       96.48       93.74     22.07 o 
  -3  11   5        2.58        5.32      5.05 o 
  -2  11   5       32.17       30.98     11.37 o 
  -1  11   5       24.96       15.71      4.39 o 
   0  11   5       14.40        7.25      8.64 o 
   1  11   5       55.12       50.79     21.67 o 
   2  11   5       15.05       19.94     10.50 o 
   3  11   5        1.11        5.92      7.18 o 
   4  11   5        9.20       12.30      7.58 o 
   5  11   5        4.30        6.85      9.17 o 
 -13  12   5        0.08       -4.32      9.04 o 
 -12  12   5       65.66       58.10     29.92 o 
 -11  12   5       99.43       60.76     42.61 o 
 -10  12   5        0.14        5.98      7.05 o 
  -9  12   5      136.39      126.38     43.21 o 
  -8  12   5       11.93        5.19      9.04 o 
  -7  12   5        7.15       12.50      7.78 o 
  -6  12   5       35.14       36.96     11.77 o 
  -5  12   5        9.71       14.29     10.70 o 
  -4  12   5       77.63       85.16     34.57 o 
  -3  12   5        0.19        5.85      6.12 o 
  -2  12   5        2.98        6.36      3.44 o 
  -1  12   5        3.48        5.12      5.52 o 
   0  12   5       55.61       72.00     18.35 o 
   1  12   5      280.32      290.05     51.65 o 
   2  12   5       29.54       16.89     20.81 o 
   3  12   5       19.17        7.38      8.24 o 
 -12  13   5        3.39        8.58      6.91 o 
 -11  13   5        2.12        3.06      6.52 o 
 -10  13   5        0.86       10.90      9.04 o 
  -9  13   5        3.50        5.52      9.37 o 
  -8  13   5      123.66      127.71     26.79 o 
  -7  13   5       15.16       17.22      9.37 o 
  -6  13   5       10.84       16.42      6.32 o 
  -4  13   5       78.78       47.13     27.59 o 
  -3  13   5        1.13        0.51      5.25 o 
  -2  13   5       12.46       20.87      8.44 o 
  -1  13   5      105.20      102.71     45.01 o 
   0  13   5       17.34       16.69     15.36 o 
   1  13   5      120.19      101.58     52.78 o 
 -10  14   5       20.85       22.20     14.76 o 
  -9  14   5       40.02       37.69     23.20 o 
  -8  14   5        1.66        3.59      6.12 o 
  -7  14   5      216.32      225.03     65.28 o 
  -6  14   5       62.37       48.40     26.79 o 
  -5  14   5      269.96      296.96     38.16 o 
  -4  14   5        0.00       -0.53      7.91 o 
  -3  14   5        2.10        5.38      4.59 o 
  -2  14   5       20.79       20.81      9.24 o 
  -1  14   5       20.19       13.03     12.30 o 
  -8  15   5       36.01       28.72     13.10 o 
  -7  15   5        0.01        3.92      5.38 o 
  -6  15   5       29.59       16.62     11.24 o 
  -5  15   5        1.01        3.73      5.35 o 
  -4  15   5      264.51      314.58     25.00 o 
   2 -15   6        0.50       11.36      7.89 o 
   3 -15   6       60.68       52.78     27.17 o 
   4 -15   6       33.02       33.48     12.42 o 
   5 -15   6      134.54      102.63     46.05 o 
   6 -15   6       39.81       37.29     13.75 o 
   7 -15   6        3.42        4.28      4.48 o 
   8 -15   6        0.12        4.17      6.85 o 
  -1 -14   6        2.58        7.45      6.38 o 
   0 -14   6      461.08      516.14     21.77 o 
   1 -14   6        2.87        5.31      7.45 o 
   2 -14   6       52.21       40.97     17.92 o 
   3 -14   6        2.83        6.53      4.73 o 
   4 -14   6        0.00       -3.38      7.14 o 
   5 -14   6        0.18        1.80      6.41 o 
   6 -14   6       51.78       53.88     14.76 o 
   7 -14   6        1.43        4.29      4.55 o 
   8 -14   6        6.08        2.99      6.48 o 
   9 -14   6        2.19        7.16      6.15 o 
  10 -14   6      192.78      173.51     22.14 o 
  -3 -13   6       60.18       67.61     38.29 o 
  -2 -13   6       15.40       20.43      8.19 o 
  -1 -13   6      100.51       74.20     23.77 o 
   0 -13   6      128.02      131.28     31.60 o 
   1 -13   6        5.52        3.21      5.21 o 
   2 -13   6        0.90       10.69      6.28 o 
   3 -13   6       18.15       22.79     10.61 o 
   4 -13   6       15.52       12.65      5.77 o 
   5 -13   6        4.54        9.75      7.18 o 
   6 -13   6       46.69       65.15     17.55 o 
   7 -13   6       31.09       32.50     11.51 o 
   8 -13   6       13.84       10.73      6.60 o 
   9 -13   6       25.43       29.32     10.95 o 
  10 -13   6       25.55       29.32     15.78 o 
  11 -13   6       10.17       10.20      7.37 o 
  -4 -12   6       11.45       11.77     11.63 o 
  -3 -12   6        3.76        3.14      3.98 o 
  -2 -12   6      102.40       83.84     24.51 o 
  -1 -12   6        0.33       10.77      5.39 o 
   0 -12   6      236.98      223.65     22.81 o 
   1 -12   6       83.16       83.43     31.45 o 
   2 -12   6        3.58       10.43      5.30 o 
   3 -12   6       10.42       11.21      7.28 o 
   4 -12   6      146.27      174.23     32.03 o 
   5 -12   6        0.19        7.50      5.61 o 
   6 -12   6       63.94       79.68     19.32 o 
   7 -12   6        0.93       13.10     18.68 o 
   8 -12   6      104.24      102.78     35.70 o 
   9 -12   6       29.15       29.79     10.48 o 
  10 -12   6       27.83       33.59     15.75 o 
  11 -12   6        5.90       11.57      7.31 o 
  12 -12   6       37.45       32.09     15.82 o 
  -5 -11   6        6.22       21.34      9.44 o 
  -4 -11   6       27.00       26.40     11.07 o 
  -3 -11   6       34.16       24.48     12.52 o 
  -2 -11   6        9.51        8.02      5.56 o 
  -1 -11   6        0.05        9.57      8.29 o 
   0 -11   6       75.35       79.01     14.61 o 
   1 -11   6       46.51       43.81      9.61 o 
   2 -11   6       26.73       24.92      6.98 o 
   3 -11   6       21.12       34.30     10.80 o 
   4 -11   6        2.60        9.13      3.91 o 
   5 -11   6      519.24      506.03     30.68 o 
   6 -11   6        4.46        0.65      7.09 o 
   7 -11   6      269.36      284.46     45.45 o 
   8 -11   6       53.42       62.70     16.35 o 
   9 -11   6        2.52        5.75      5.72 o 
  10 -11   6       14.06       17.18      4.58 o 
  11 -11   6       17.58       15.29      6.59 o 
  12 -11   6        7.54        9.20      6.42 o 
  13 -11   6        0.41        4.49      5.45 o 
  -7 -10   6      163.22      232.21     24.53 o 
  -6 -10   6      144.17      150.78     46.34 o 
  -5 -10   6       17.25       19.25      7.94 o 
  -4 -10   6        4.16        7.03      6.28 o 
  -3 -10   6      240.61      200.51     29.30 o 
  -2 -10   6      460.04      431.64     27.16 o 
  -1 -10   6       23.46       36.74      7.66 o 
   0 -10   6       23.52       50.70     12.92 o 
   1 -10   6        2.52        3.62      5.35 o 
   2 -10   6      129.30      117.44     24.27 o 
   3 -10   6       33.25       26.29      6.37 o 
   4 -10   6     2646.79     2688.17     58.63 o 
   5 -10   6       23.52       27.60      6.38 o 
   6 -10   6      306.50      275.43     35.72 o 
   7 -10   6        3.36        3.61      3.31 o 
   8 -10   6       99.34      103.04     10.05 o 
   9 -10   6        0.02        3.70      3.15 o 
  10 -10   6        0.92        5.54      3.75 o 
  11 -10   6       68.66       53.28     18.97 o 
  12 -10   6        4.52        3.95      3.41 o 
  13 -10   6        8.50        8.56      5.92 o 
  -8  -9   6      147.14      130.50     55.51 o 
  -7  -9   6        8.48       12.90      7.45 o 
  -6  -9   6       32.23       30.59      9.61 o 
  -5  -9   6        0.37        8.23      5.43 o 
  -4  -9   6      275.73      278.23     16.52 o 
  -3  -9   6      268.65      236.98     11.14 o 
  -2  -9   6      816.56      816.59     29.97 o 
  -1  -9   6       49.16       30.01      6.61 o 
   0  -9   6       52.23       57.30      4.25 o 
   1  -9   6       46.95       43.71      3.15 o 
   2  -9   6       23.65       22.37      5.30 o 
   3  -9   6     2384.22     2378.52     53.57 o 
   4  -9   6        9.90       10.33      2.73 o 
   5  -9   6     1916.92     1795.51    147.37 o 
   6  -9   6      123.13      108.29     13.43 o 
   7  -9   6      219.12      226.73     12.52 o 
   8  -9   6       11.25       19.12      4.81 o 
   9  -9   6       74.99       67.13     17.76 o 
  10  -9   6       21.16       13.85      5.74 o 
  11  -9   6        1.75        0.47      3.90 o 
  12  -9   6        6.25        4.85      3.04 o 
  13  -9   6       14.36       13.24      8.64 o 
  14  -9   6        5.27        6.79      7.78 o 
  -9  -8   6      244.18      257.74     88.62 o 
  -8  -8   6        0.03        3.63      4.46 o 
  -7  -8   6      137.31      139.00     12.59 o 
  -6  -8   6      148.90      147.76     12.95 o 
  -5  -8   6       15.95       18.35      5.77 o 
  -4  -8   6       57.15       52.09     10.47 o 
  -3  -8   6       20.06       21.90      7.51 o 
  -2  -8   6     1042.08     1022.02     26.77 o 
  -1  -8   6      449.99      449.40     30.70 o 
   0  -8   6       71.66       71.70     13.18 o 
   1  -8   6       83.75       79.79      4.99 o 
   2  -8   6      352.68      357.87     17.12 o 
   3  -8   6       52.27       54.36      4.59 o 
   4  -8   6      475.41      448.12     16.87 o 
   5  -8   6      273.26      274.18     11.36 o 
   6  -8   6      171.34      183.61      9.13 o 
   7  -8   6        1.74        5.25      3.48 o 
   8  -8   6      110.18      121.17     26.42 o 
   9  -8   6       13.30       15.57      5.35 o 
  10  -8   6      196.05      195.68     14.22 o 
  11  -8   6       19.56       17.48      6.06 o 
  12  -8   6       53.43       42.89     10.59 o 
  13  -8   6       38.30       31.53     12.45 o 
  14  -8   6      271.27      282.74     24.54 o 
 -10  -7   6      107.79       70.20     37.90 o 
  -9  -7   6       46.85       46.54     21.97 o 
  -8  -7   6        5.47       12.91      4.45 o 
  -7  -7   6        2.42        1.68      3.94 o 
  -6  -7   6      415.42      432.10     23.26 o 
  -5  -7   6      270.49      269.67     14.34 o 
  -4  -7   6       28.15       31.86      8.68 o 
  -3  -7   6        2.95        6.78      4.12 o 
  -2  -7   6       30.50       32.15      6.42 o 
  -1  -7   6      258.80      227.68      8.75 o 
   0  -7   6       87.13       76.97     12.41 o 
   1  -7   6      282.35      280.48      8.18 o 
   2  -7   6       94.05       81.89     15.19 o 
   3  -7   6       30.89       21.86      3.95 o 
   4  -7   6       42.40       51.61      7.94 o 
   5  -7   6       37.87       60.27     12.80 o 
   6  -7   6      397.46      394.55     18.42 o 
   7  -7   6      257.06      265.18     14.66 o 
   8  -7   6        0.00        6.58      3.86 o 
   9  -7   6       25.10       24.16      5.93 o 
  10  -7   6       55.23       60.29     12.89 o 
  11  -7   6       25.46       25.36      6.63 o 
  12  -7   6        2.38        5.58      5.50 o 
  13  -7   6      172.75      156.34     43.37 o 
  14  -7   6        0.34        6.95      3.90 o 
 -10  -6   6        2.74        8.58      5.83 o 
  -9  -6   6       19.33       16.60      5.77 o 
  -8  -6   6      202.88      194.78     16.67 o 
  -7  -6   6      209.96      209.10     18.57 o 
  -6  -6   6      102.82       89.48     14.86 o 
  -5  -6   6      146.88      146.86     13.72 o 
  -4  -6   6       40.38       38.34      6.67 o 
  -3  -6   6       75.06       65.25     12.13 o 
  -2  -6   6       22.16       24.25      5.72 o 
  -1  -6   6      182.77      168.12      7.51 o 
   0  -6   6       23.40       21.13      4.48 o 
   1  -6   6      136.89      124.66      6.11 o 
   2  -6   6       34.60       39.06      6.22 o 
   3  -6   6       18.06       15.57      3.15 o 
   4  -6   6     6534.17     6821.48    141.98 o 
   5  -6   6      113.50       98.96      7.04 o 
   6  -6   6        0.80        2.87      3.18 o 
   7  -6   6       14.78       23.07      5.47 o 
   8  -6   6       80.33       90.60     15.01 o 
   9  -6   6       18.17       16.38      4.45 o 
  10  -6   6      118.75      132.22     22.65 o 
  11  -6   6      137.90      126.99     32.25 o 
  12  -6   6      136.47      122.88     31.76 o 
  13  -6   6        5.21        8.80      4.23 o 
  14  -6   6       71.20       55.47     22.27 o 
 -11  -5   6       14.66       13.97      6.66 o 
 -10  -5   6       12.25        9.55      6.65 o 
  -9  -5   6       58.75       51.52     13.42 o 
  -8  -5   6       52.60       51.83     10.41 o 
  -7  -5   6       43.80       39.47      7.68 o 
  -6  -5   6       30.92       33.12      6.55 o 
  -5  -5   6       25.97       25.94      6.59 o 
  -4  -5   6      224.54      217.15     14.51 o 
  -3  -5   6     1077.72     1181.53     29.08 o 
  -2  -5   6      818.76      846.55     25.89 o 
  -1  -5   6      176.12      166.09      7.67 o 
   0  -5   6      154.32      167.34      7.61 o 
   1  -5   6       64.22       54.62      4.54 o 
   2  -5   6       71.71       62.74      4.36 o 
   3  -5   6     5859.17     5847.65     75.48 o 
   4  -5   6      121.73      116.73      6.79 o 
   5  -5   6      883.38      885.91     19.51 o 
   6  -5   6        0.79        4.74      3.01 o 
   7  -5   6      148.38      134.33      8.75 o 
   8  -5   6       33.65       48.95     10.96 o 
   9  -5   6     1367.96     1364.23     44.48 o 
  10  -5   6       30.03       36.08      7.97 o 
  11  -5   6      360.99      351.92     21.41 o 
  12  -5   6        1.13        4.28      3.68 o 
  13  -5   6       96.71       92.88     12.61 o 
  14  -5   6       10.04        7.03      5.05 o 
 -12  -4   6       29.81       18.87     11.58 o 
 -11  -4   6       11.20       17.96     10.54 o 
 -10  -4   6       45.03       38.85      9.32 o 
  -9  -4   6      217.03      241.81     12.50 o 
  -8  -4   6     2037.98     2069.77     62.90 o 
  -7  -4   6      152.33      139.99     27.34 o 
  -6  -4   6      290.35      286.82     11.01 o 
  -5  -4   6       42.93       60.17     11.10 o 
  -4  -4   6     1921.87     2031.19     59.43 o 
  -3  -4   6      150.34      157.44     10.13 o 
  -2  -4   6      532.82      506.46     16.50 o 
  -1  -4   6      163.17      157.53      5.82 o 
   0  -4   6       71.84       72.83      6.74 o 
   1  -4   6       36.23       38.22      5.97 o 
   2  -4   6     9483.28     9926.63    100.83 o 
   3  -4   6        3.08        3.70      1.42 o 
   4  -4   6     4170.84     3882.98     60.63 o 
   5  -4   6        7.09       11.84      3.24 o 
   6  -4   6       13.42       10.11      3.25 o 
   7  -4   6       29.60       35.35      9.15 o 
   8  -4   6        0.04        5.36      4.49 o 
   9  -4   6      257.98      256.57     25.22 o 
  10  -4   6       20.18       25.78      6.92 o 
  11  -4   6        1.73        5.54      3.41 o 
  12  -4   6        0.53        1.22      3.84 o 
  13  -4   6       21.56       25.45      9.84 o 
  14  -4   6       77.34       57.72     25.89 o 
 -12  -3   6       28.22       26.09      8.22 o 
 -11  -3   6        4.97       12.48      4.05 o 
 -10  -3   6       12.47       13.92      5.31 o 
  -9  -3   6      411.72      498.26     20.23 o 
  -8  -3   6       62.74       79.00     13.54 o 
  -7  -3   6      553.00      540.63     18.80 o 
  -6  -3   6       75.67       83.98     15.89 o 
  -5  -3   6      564.05      544.21     15.50 o 
  -4  -3   6      346.87      299.36     20.08 o 
  -3  -3   6     1044.17     1107.41     22.33 o 
  -2  -3   6       54.12       64.33      9.89 o 
  -1  -3   6        7.43        6.75      2.01 o 
   0  -3   6      274.63      262.42      6.25 o 
   1  -3   6       75.93       80.48      4.59 o 
   2  -3   6      281.58      269.95      6.77 o 
   3  -3   6     8130.45     8672.40     55.81 o 
   4  -3   6      133.00      130.88      6.96 o 
   5  -3   6     1017.61      955.93     33.30 o 
   6  -3   6       18.91       28.86      6.46 o 
   7  -3   6       61.75       67.85     12.38 o 
   8  -3   6      262.86      269.16     16.70 o 
   9  -3   6      108.12      126.34     19.03 o 
  10  -3   6       73.89       67.12     18.42 o 
  11  -3   6      135.60      136.93     12.77 o 
  12  -3   6       17.53       16.38      9.89 o 
  13  -3   6       56.34       59.59     22.35 o 
  14  -3   6       44.57       26.21     10.30 o 
 -13  -2   6       47.10       45.16     13.05 o 
 -12  -2   6       11.18       12.23      4.15 o 
 -11  -2   6       75.51       72.07     15.94 o 
 -10  -2   6      232.85      241.81     13.94 o 
  -9  -2   6      104.43       98.63     21.07 o 
  -8  -2   6        6.36        5.22      4.03 o 
  -7  -2   6        2.16        7.43      5.24 o 
  -6  -2   6      139.11      144.42     21.75 o 
  -5  -2   6      198.70      187.70      9.45 o 
  -4  -2   6      569.74      560.03     18.79 o 
  -3  -2   6      161.30      158.00      9.76 o 
  -2  -2   6       21.31       25.35      4.29 o 
  -1  -2   6        2.93        3.20      1.16 o 
   0  -2   6      301.25      307.26      6.70 o 
   1  -2   6      325.55      316.51      5.44 o 
   2  -2   6     2704.98     2783.55     31.06 o 
   3  -2   6       99.56       94.99      4.31 o 
   4  -2   6       76.37       66.78      6.07 o 
   5  -2   6       79.10       89.88     12.67 o 
   6  -2   6      445.92      477.26     18.25 o 
   7  -2   6      252.90      232.68     11.72 o 
   8  -2   6      147.92      163.53     24.74 o 
   9  -2   6      243.59      245.40     11.36 o 
  10  -2   6       20.45       19.16      5.08 o 
  11  -2   6        0.18        2.48      5.75 o 
  12  -2   6       75.61       72.87     26.13 o 
  13  -2   6        1.61        4.63      5.80 o 
 -13  -1   6       51.76       34.06     11.13 o 
 -12  -1   6        1.35        9.88      6.31 o 
 -11  -1   6        0.58        3.29      8.51 o 
 -10  -1   6       25.89       22.95      5.85 o 
  -9  -1   6       48.47       40.39      7.75 o 
  -8  -1   6        7.28       10.29      3.00 o 
  -7  -1   6       12.93        3.07      6.12 o 
  -6  -1   6        0.63        4.40      3.46 o 
  -5  -1   6      372.61      384.37     22.94 o 
  -4  -1   6       37.93       47.99      8.37 o 
  -3  -1   6      681.57      678.26     16.35 o 
  -2  -1   6      347.80      333.70      9.10 o 
  -1  -1   6       27.62       34.34      2.56 o 
   0  -1   6       98.90       92.13      7.95 o 
   1  -1   6      781.54      777.42      6.38 o 
   2  -1   6      307.13      295.37      5.92 o 
   3  -1   6      186.86      169.41      5.68 o 
   4  -1   6       71.67       72.87      4.41 o 
   5  -1   6      121.93      107.10     10.09 o 
   6  -1   6       15.08       18.26      4.01 o 
   7  -1   6        1.40        3.95      2.46 o 
   8  -1   6       35.83       39.88      7.67 o 
   9  -1   6     1076.77     1071.34     41.96 o 
  10  -1   6       18.19       15.28      4.58 o 
  11  -1   6       13.85       19.00      6.72 o 
  12  -1   6        0.51        5.31      6.37 o 
  13  -1   6        1.15       10.50      6.24 o 
 -14   0   6       30.74       22.74     11.95 o 
 -13   0   6        2.61        3.14      3.40 o 
 -12   0   6        7.25        5.43      3.63 o 
 -11   0   6       13.32       16.23      3.97 o 
 -10   0   6      269.68      259.32     15.62 o 
  -9   0   6      154.92      169.37     24.87 o 
  -8   0   6      630.10      682.80     20.85 o 
  -7   0   6       58.97       74.73     14.28 o 
  -6   0   6      430.92      451.21     20.31 o 
  -5   0   6       52.11       64.85      8.17 o 
  -4   0   6        0.00        1.83      2.25 o 
  -3   0   6       42.99       44.07      5.90 o 
  -2   0   6     1204.60     1209.14     25.22 o 
  -1   0   6      395.48      297.97     39.63 o 
   0   0   6      435.66      439.94      8.95 o 
   1   0   6        2.82        4.74      1.38 o 
   2   0   6     1283.11     1259.96     19.12 o 
   3   0   6        0.37        2.19      1.29 o 
   4   0   6      456.03      434.14     10.24 o 
   5   0   6        6.42        9.20      2.81 o 
   6   0   6      354.11      318.10     13.32 o 
   7   0   6        2.37        2.90      1.79 o 
   8   0   6      133.47      133.51     10.58 o 
   9   0   6      128.46      113.99     19.86 o 
  10   0   6        6.15        5.09      3.78 o 
  11   0   6        0.02        8.57      4.60 o 
  12   0   6       51.82       49.81     19.05 o 
  13   0   6        0.31        1.42      5.87 o 
 -14   1   6      124.67       97.05     34.97 o 
 -13   1   6        1.80        3.65      5.23 o 
 -12   1   6        0.11        4.90      3.88 o 
 -11   1   6      176.52      181.28     17.33 o 
 -10   1   6       39.63       49.78     10.42 o 
  -9   1   6        5.31        5.42      4.36 o 
  -8   1   6       17.15       17.12      5.17 o 
  -7   1   6       59.96       64.10     11.14 o 
  -6   1   6      302.89      291.42     15.51 o 
  -5   1   6       48.65       59.12     10.31 o 
  -4   1   6        7.06       10.64      2.24 o 
  -3   1   6     4162.35     4294.15     36.94 o 
  -2   1   6      117.00      119.28      3.01 o 
  -1   1   6      400.48      382.04      8.87 o 
   0   1   6      849.97      753.39     32.86 o 
   1   1   6      112.21      108.83      3.13 o 
   2   1   6       25.65       28.09      3.21 o 
   3   1   6      300.33      281.93      7.35 o 
   4   1   6       66.29       65.51      6.02 o 
   5   1   6        0.43        1.64      2.85 o 
   6   1   6       85.47       66.50     10.80 o 
   7   1   6      127.24      134.86     15.19 o 
   8   1   6      108.01      100.36      6.53 o 
   9   1   6      446.59      457.91     18.40 o 
  10   1   6        5.56       10.22      5.53 o 
  11   1   6       91.02       92.37     24.02 o 
  12   1   6       24.61       19.75      8.07 o 
 -14   2   6       14.76        5.72      6.21 o 
 -13   2   6       29.05       23.77      8.68 o 
 -12   2   6       12.88       10.91      4.43 o 
 -11   2   6       83.46       92.38     18.88 o 
 -10   2   6     1612.51     1487.59    150.73 o 
  -9   2   6      963.65      976.13     42.02 o 
  -8   2   6     1106.97     1079.09     28.99 o 
  -7   2   6       11.53       17.69      4.39 o 
  -6   2   6      113.45      101.22      9.41 o 
  -5   2   6       68.44       73.81      7.14 o 
  -4   2   6      346.76      428.57     12.79 o 
  -3   2   6      361.34      374.99     10.68 o 
  -2   2   6      195.56      223.93      5.40 o 
  -1   2   6      715.17      704.77     10.08 o 
   0   2   6      337.99      325.20      4.93 o 
   1   2   6      520.44      529.28     10.26 o 
   2   2   6      620.24      680.91     13.72 o 
   3   2   6      307.02      321.89      6.30 o 
   4   2   6      411.96      391.08     14.79 o 
   5   2   6       12.87        9.04      2.00 o 
   6   2   6      142.76      154.02     22.29 o 
   7   2   6       16.06       30.69     10.17 o 
   8   2   6      109.05      149.41     29.98 o 
   9   2   6        7.88       13.73      9.54 o 
  10   2   6        0.07        8.05      5.88 o 
  11   2   6        5.52        6.19      3.66 o 
  12   2   6      114.91       81.02     42.17 o 
 -14   3   6        3.83        8.92      4.61 o 
 -13   3   6        0.09       -1.32      7.98 o 
 -12   3   6        0.00        4.10      3.53 o 
 -11   3   6        0.42        4.66      4.26 o 
 -10   3   6       38.38       44.16      9.32 o 
  -9   3   6     3731.01     3927.14    106.47 o 
  -8   3   6      689.62      699.74     24.92 o 
  -7   3   6      258.00      258.45     16.36 o 
  -6   3   6      473.72      428.08     20.57 o 
  -5   3   6       59.72       76.89      6.23 o 
  -4   3   6      708.75      718.29     12.18 o 
  -3   3   6     1205.34     1132.19     75.25 o 
  -2   3   6       48.39       45.94      3.51 o 
  -1   3   6      569.26      603.29     10.96 o 
   0   3   6      136.25      152.85      5.20 o 
   1   3   6     1469.87     1556.33     14.07 o 
   2   3   6       28.89       34.62      3.70 o 
   3   3   6     1015.14      992.00     28.13 o 
   4   3   6       89.96      113.49     24.29 o 
   5   3   6      297.01      298.96     20.73 o 
   6   3   6      499.01      523.34     41.85 o 
   7   3   6      117.19      118.56     20.93 o 
   8   3   6       20.03       15.67      6.09 o 
   9   3   6      172.68      174.77     16.45 o 
  10   3   6        0.41        7.08      5.57 o 
  11   3   6      118.24      119.87     28.26 o 
 -15   4   6       59.33       42.67     23.55 o 
 -14   4   6      160.98      149.27     40.56 o 
 -13   4   6       23.86       28.94      7.23 o 
 -12   4   6        2.57        5.39      3.19 o 
 -11   4   6        4.35        6.59      4.10 o 
 -10   4   6       10.41        9.28      4.69 o 
  -9   4   6      781.97      795.30     28.27 o 
  -8   4   6      744.70      791.72     20.78 o 
  -7   4   6        0.36       -0.54      3.93 o 
  -6   4   6       25.24       44.94     13.04 o 
  -5   4   6        5.45        6.63      2.25 o 
  -4   4   6      270.51      239.23      9.04 o 
  -3   4   6        1.96        6.44      1.51 o 
  -2   4   6      250.92      247.68      5.41 o 
  -1   4   6      114.31      130.30      5.26 o 
   0   4   6      348.83      340.86      9.18 o 
   1   4   6      325.76      332.84      7.45 o 
   2   4   6     3614.09     3868.91     64.88 o 
   3   4   6       67.61       79.44     14.39 o 
   4   4   6        0.03        3.38      4.69 o 
   5   4   6        9.22       10.44      4.51 o 
   6   4   6      442.28      433.54     16.86 o 
   7   4   6      371.51      379.02     26.41 o 
   8   4   6      113.34      111.34     30.80 o 
   9   4   6        0.33        5.01      6.20 o 
  10   4   6       97.23       76.06     35.91 o 
  11   4   6       16.66       21.21     20.61 o 
 -15   5   6       77.95       45.26     19.65 o 
 -14   5   6       74.75       88.60     29.78 o 
 -13   5   6      101.97       92.93     20.73 o 
 -12   5   6      184.92      192.83     32.46 o 
 -11   5   6       33.77       43.64      9.10 o 
 -10   5   6        5.12        8.15      5.22 o 
  -9   5   6       77.49       73.21     13.97 o 
  -8   5   6      191.21      193.14     14.86 o 
  -7   5   6       68.67       96.93     17.89 o 
  -6   5   6      305.16      293.44     14.72 o 
  -5   5   6     1733.12     1816.72     51.75 o 
  -4   5   6      162.78      162.07     11.79 o 
  -3   5   6      741.28      712.72     25.65 o 
  -2   5   6      198.59      212.19      7.72 o 
  -1   5   6     1872.31     1840.99     19.97 o 
   0   5   6      371.43      366.71     10.80 o 
   1   5   6      183.74      193.89      7.18 o 
   2   5   6      164.28      166.29     10.77 o 
   3   5   6       12.60       18.50      4.97 o 
   4   5   6       75.90       96.02     22.03 o 
   5   5   6        2.14        8.50      4.39 o 
   6   5   6      477.47      484.98     20.67 o 
   7   5   6      241.27      262.33     20.10 o 
   8   5   6        5.31        9.25      6.16 o 
   9   5   6       12.78       12.49      7.97 o 
  10   5   6        8.08        5.00      4.04 o 
 -15   6   6       21.33       21.32     13.02 o 
 -14   6   6       15.11       12.32      5.56 o 
 -13   6   6        0.64       -1.99      5.46 o 
 -12   6   6      255.44      258.26     37.63 o 
 -11   6   6        9.06       16.68      7.79 o 
 -10   6   6      365.76      345.55     23.83 o 
  -9   6   6       70.69       73.22     14.12 o 
  -8   6   6       85.72       82.58     17.46 o 
  -7   6   6       34.92       34.78      9.77 o 
  -6   6   6      552.82      612.61     30.98 o 
  -5   6   6       52.07       51.27     11.50 o 
  -4   6   6       62.68       62.46      8.11 o 
  -3   6   6      254.21      270.85     14.98 o 
  -2   6   6     1453.87     1381.32     35.21 o 
  -1   6   6      550.65      560.92     15.79 o 
   0   6   6        0.11        3.54      1.58 o 
   1   6   6        2.34        3.00      1.73 o 
   2   6   6       81.76       77.81      5.03 o 
   3   6   6      269.47      261.85     15.75 o 
   4   6   6      102.36       84.69     17.44 o 
   5   6   6        1.57        7.65      7.65 o 
   6   6   6        6.37        9.79      4.78 o 
   7   6   6        2.58        6.79      5.12 o 
   8   6   6        7.84       12.40      6.45 o 
   9   6   6       17.06       18.02      6.99 o 
 -15   7   6       77.57       59.42     25.81 o 
 -14   7   6        0.22        4.48      5.58 o 
 -13   7   6        6.67        5.05      4.54 o 
 -12   7   6      105.35      120.91     31.76 o 
 -11   7   6      119.43      130.73     17.82 o 
 -10   7   6      400.65      385.92     28.07 o 
  -9   7   6      189.14      178.11     31.33 o 
  -8   7   6      206.01      232.45     26.64 o 
  -7   7   6      182.66      186.13     25.60 o 
  -6   7   6       10.95       15.59      5.54 o 
  -5   7   6      952.38      971.68     47.50 o 
  -4   7   6       77.39       92.63     22.45 o 
  -3   7   6      263.00      278.42     14.16 o 
  -2   7   6      370.47      400.21     24.60 o 
  -1   7   6      112.92      100.94     15.19 o 
   0   7   6       95.74       84.23     10.17 o 
   1   7   6        6.51        6.95      2.33 o 
   2   7   6       34.82       29.70      4.48 o 
   3   7   6      125.39      126.47     26.47 o 
   4   7   6      550.08      585.84     26.58 o 
   5   7   6       53.63       58.87     19.04 o 
   6   7   6        1.47        4.49      5.96 o 
   7   7   6      203.17      255.99     15.84 o 
   8   7   6       92.16       75.66     37.83 o 
 -14   8   6        1.53        5.98      6.25 o 
 -13   8   6        6.62       10.55      7.27 o 
 -12   8   6       12.81       18.72     10.99 o 
 -11   8   6        9.34       11.87      7.55 o 
 -10   8   6      537.81      527.32     37.16 o 
  -9   8   6        0.04        2.99      4.99 o 
  -8   8   6       23.48       23.27     10.50 o 
  -7   8   6       10.65       13.10      5.45 o 
  -6   8   6        2.80       -2.46      8.58 o 
  -5   8   6       91.12       89.15     30.12 o 
  -4   8   6      485.37      527.38     21.27 o 
  -3   8   6       54.85       51.59     15.96 o 
  -2   8   6       38.24       34.50      9.84 o 
  -1   8   6        0.46        5.07      4.54 o 
   0   8   6      613.25      592.67     44.88 o 
   1   8   6     1081.08     1101.15     33.14 o 
   2   8   6      333.41      406.43     15.01 o 
   3   8   6       65.68       58.60     16.50 o 
   4   8   6        6.30       10.78      6.23 o 
   5   8   6       70.13       76.35     16.36 o 
   6   8   6      111.72      147.80     18.85 o 
   7   8   6        4.65        4.01      3.67 o 
   8   8   6       27.94       26.35     10.02 o 
 -14   9   6       13.11       10.89      6.21 o 
 -13   9   6        0.80        3.59      5.82 o 
 -12   9   6       17.48       16.63      8.97 o 
 -11   9   6      317.40      388.26     47.60 o 
 -10   9   6        0.01        1.93      7.11 o 
  -9   9   6       47.14       46.80     18.75 o 
  -8   9   6      253.45      284.87     61.09 o 
  -7   9   6        1.54        4.25      5.98 o 
  -6   9   6      793.95      849.68     47.73 o 
  -5   9   6      342.80      380.80     22.47 o 
  -4   9   6      173.01      172.32     17.68 o 
  -2   9   6        2.13        6.38      5.32 o 
  -1   9   6      266.39      247.26     12.40 o 
   0   9   6      100.52      157.88     30.52 o 
   1   9   6     2795.31     2937.00     50.27 o 
   2   9   6       81.26       62.28     17.53 o 
   3   9   6       18.26       15.74      5.18 o 
   4   9   6      192.58      199.55     21.91 o 
   5   9   6       52.44       55.14     17.98 o 
   6   9   6      108.01      106.06     40.52 o 
   7   9   6      521.54      588.37     23.26 o 
 -14  10   6       20.46       20.06      9.76 o 
 -13  10   6        0.38        5.45      6.76 o 
 -12  10   6        4.22        5.47      2.93 o 
 -11  10   6      217.32      226.12     13.76 o 
 -10  10   6      517.59      531.96     44.77 o 
  -9  10   6        2.71        4.39      6.85 o 
  -8  10   6        5.68        2.79      5.38 o 
  -7  10   6      218.89      238.53     17.95 o 
  -6  10   6       31.96       28.12      9.91 o 
  -5  10   6     1114.45     1153.16     68.34 o 
  -4  10   6      901.79      984.96     65.81 o 
  -3  10   6       45.12       44.01     15.56 o 
  -2  10   6       27.02       37.16     17.55 o 
  -1  10   6       10.14        9.43      4.32 o 
   0  10   6      877.40      987.27     41.55 o 
   1  10   6       18.36       17.04      6.78 o 
   2  10   6      295.18      262.79     20.13 o 
   3  10   6       11.81       13.71      4.49 o 
   4  10   6       22.90       19.41      9.71 o 
   5  10   6       41.28       54.18     19.55 o 
 -13  11   6        1.10        3.99      9.24 o 
 -12  11   6       72.91       61.40     20.12 o 
 -11  11   6        1.19        4.12      6.18 o 
 -10  11   6      192.93      187.47     26.66 o 
  -9  11   6        5.85        4.39      7.11 o 
  -8  11   6       15.02       17.02      6.78 o 
  -7  11   6       23.86       29.85     11.43 o 
  -6  11   6      344.38      361.98     25.40 o 
  -5  11   6      337.12      330.07     23.47 o 
  -3  11   6       18.37       35.83     14.16 o 
  -2  11   6        0.56       11.63      7.25 o 
  -1  11   6       47.06       29.07      7.19 o 
   0  11   6        2.51        4.59      7.31 o 
   1  11   6       45.33       58.83     29.45 o 
   2  11   6      250.50      233.41     62.09 o 
   3  11   6        6.70       20.81     12.37 o 
   4  11   6       55.48       31.18     17.95 o 
 -12  12   6       52.70       21.21     11.24 o 
 -11  12   6        3.08        0.06      4.91 o 
 -10  12   6        0.00        1.60      5.32 o 
  -9  12   6        7.01        3.92      4.25 o 
  -8  12   6       22.41       16.89     11.83 o 
  -7  12   6        0.13        4.92      5.72 o 
  -6  12   6      148.67      115.94     26.06 o 
  -5  12   6       28.10       25.86     15.16 o 
  -4  12   6       18.87       19.01     11.04 o 
  -3  12   6       13.51       17.48      8.64 o 
  -2  12   6       39.72       33.90     12.03 o 
  -1  12   6       23.59       27.06     14.36 o 
   0  12   6      346.95      332.80     21.74 o 
   1  12   6        2.55        0.80      6.32 o 
   2  12   6        3.86        4.99      5.98 o 
   3  12   6       10.70        1.86      5.72 o 
 -11  13   6       31.55       15.22     11.17 o 
 -10  13   6       77.79       67.74     25.99 o 
  -9  13   6       51.88       59.17     20.81 o 
  -8  13   6        5.50       12.30      8.44 o 
  -7  13   6       77.81       76.05     22.34 o 
  -6  13   6       32.64       41.82     18.48 o 
  -5  13   6       41.77       25.99     23.20 o 
  -4  13   6        1.51        1.93      4.85 o 
  -3  13   6       57.89       54.85     23.47 o 
  -2  13   6       32.38       26.06     12.96 o 
  -1  13   6        7.23       14.69     12.76 o 
   0  13   6       36.78       31.58     12.30 o 
   1  13   6       20.02       15.09     12.96 o 
 -10  14   6       88.74       63.95     22.07 o 
  -9  14   6        7.79        1.79      5.98 o 
  -8  14   6       11.18       16.89      9.44 o 
  -7  14   6        0.13        2.53      5.72 o 
  -5  14   6        1.29        3.06      6.38 o 
  -4  14   6        0.03       11.24      4.79 o 
  -3  14   6        0.70        8.04      5.05 o 
  -2  14   6       66.33       60.76     22.54 o 
  -1  14   6       78.02       51.72     29.18 o 
   4 -15   7        0.01        3.55      5.09 o 
   5 -15   7       48.32       41.95     19.56 o 
   6 -15   7      126.01      109.28     36.83 o 
   7 -15   7       26.48       17.68     12.83 o 
   0 -14   7       87.81       72.89     29.85 o 
   1 -14   7       75.30       59.37     24.88 o 
   2 -14   7       25.63       21.65      7.30 o 
   3 -14   7        0.27        9.15      7.61 o 
   4 -14   7       12.56        9.45      8.35 o 
   5 -14   7       78.84       83.03     55.98 o 
   6 -14   7       27.23       22.34     11.70 o 
   7 -14   7       32.37       30.86     11.23 o 
   8 -14   7       30.50       29.89     10.27 o 
   9 -14   7      297.94      333.47     37.12 o 
  -2 -13   7        3.16        3.17      3.64 o 
  -1 -13   7       25.89       32.58     11.69 o 
   0 -13   7      154.88      132.80     32.63 o 
   1 -13   7      232.90      210.18     54.34 o 
   2 -13   7      135.20      155.63     46.58 o 
   3 -13   7        5.06        9.14      5.69 o 
   4 -13   7       24.79       22.29      8.31 o 
   5 -13   7        4.26        2.15      5.61 o 
   6 -13   7       52.96       36.07      9.37 o 
   7 -13   7        0.07        9.92      7.42 o 
   8 -13   7       12.13       25.73     12.88 o 
   9 -13   7        5.85        5.31      6.48 o 
  10 -13   7       35.48       25.24     13.79 o 
  11 -13   7       78.05       54.38     28.42 o 
  -4 -12   7      186.32      244.71     23.00 o 
  -3 -12   7       11.55        7.68      5.37 o 
  -2 -12   7       94.07       77.38     18.71 o 
  -1 -12   7       27.21       17.66      5.65 o 
   0 -12   7        0.48        0.74      6.40 o 
   1 -12   7       26.20       55.20     12.67 o 
   2 -12   7        6.57       16.99      8.04 o 
   3 -12   7       25.64       22.38     11.02 o 
   4 -12   7       50.79       60.00     12.31 o 
   5 -12   7       35.27       40.34     11.33 o 
   6 -12   7        1.03        5.19      4.10 o 
   7 -12   7       82.18       65.99     18.74 o 
   8 -12   7        9.01       10.65      9.39 o 
   9 -12   7       25.41       23.31     10.70 o 
  10 -12   7       27.14       25.93     10.00 o 
  11 -12   7      290.19      313.19     25.15 o 
  12 -12   7        0.89        5.11      6.44 o 
  -5 -11   7       11.21       16.35     13.16 o 
  -4 -11   7        0.16       -0.38      6.29 o 
  -3 -11   7      110.72       99.94     26.29 o 
  -2 -11   7      616.78      666.80     23.38 o 
  -1 -11   7       35.53       43.38     14.90 o 
   0 -11   7      143.14      146.71     28.57 o 
   1 -11   7       24.27       32.94      9.21 o 
   2 -11   7       18.55       14.19      6.13 o 
   3 -11   7        0.36        2.73      5.85 o 
   4 -11   7        7.65        7.20      4.33 o 
   5 -11   7       95.65       89.97     20.30 o 
   6 -11   7       24.22       21.94      6.00 o 
   7 -11   7       32.49       27.27      7.18 o 
   8 -11   7       21.79       20.93      8.27 o 
   9 -11   7       43.87       53.74     16.57 o 
  10 -11   7       83.63       70.82     26.45 o 
  11 -11   7       15.56       19.85     11.08 o 
  12 -11   7       72.22       48.58     26.56 o 
  -6 -10   7      101.71       97.59     51.99 o 
  -5 -10   7       10.46       16.63      8.78 o 
  -4 -10   7       31.05       28.15     10.13 o 
  -3 -10   7       39.60       22.44     12.91 o 
  -2 -10   7       48.88       41.82      9.98 o 
  -1 -10   7      127.50       91.36     20.85 o 
   0 -10   7      169.93      184.56     40.05 o 
   1 -10   7      328.92      326.03     15.03 o 
   2 -10   7       32.93       38.30     10.08 o 
   3 -10   7      105.30      118.96     20.96 o 
   4 -10   7        5.03       -0.23      6.47 o 
   5 -10   7      292.75      284.39     11.82 o 
   6 -10   7        5.81        5.42      5.35 o 
   7 -10   7      148.88      129.02     10.86 o 
   8 -10   7        0.59        4.16      5.90 o 
   9 -10   7      180.83      185.00     15.54 o 
  10 -10   7        6.43        9.91      5.19 o 
  11 -10   7       62.01       49.00     13.57 o 
  12 -10   7        6.28        6.95      4.26 o 
  13 -10   7        5.73        6.67      4.17 o 
  -8  -9   7        8.50        9.31      5.65 o 
  -7  -9   7       47.26       42.68     13.03 o 
  -6  -9   7       11.76        7.66      5.99 o 
  -5  -9   7        1.71        4.68      5.29 o 
  -4  -9   7       76.22       51.99     16.93 o 
  -3  -9   7      156.76      151.02     11.06 o 
  -2  -9   7       13.78       34.49      7.87 o 
  -1  -9   7        4.81        8.72      5.85 o 
   0  -9   7       17.88        9.36      5.14 o 
   1  -9   7        1.76        2.25      4.28 o 
   2  -9   7      266.10      255.78     17.52 o 
   3  -9   7       89.12       99.66     22.07 o 
   4  -9   7      262.99      211.78     19.01 o 
   5  -9   7        9.38        7.93      2.53 o 
   6  -9   7      572.42      560.61     14.56 o 
   7  -9   7       36.43       37.48     10.31 o 
   8  -9   7      179.44      141.20     14.70 o 
   9  -9   7        9.71       11.26      4.90 o 
  10  -9   7      630.02      633.57     28.05 o 
  11  -9   7        1.46        3.39      4.52 o 
  12  -9   7        0.71        5.46      6.11 o 
  13  -9   7        4.09        5.29      2.89 o 
  -9  -8   7       45.22       39.16     22.20 o 
  -8  -8   7       40.05       46.11     18.97 o 
  -7  -8   7       11.64       10.26      3.32 o 
  -6  -8   7        3.48        6.15      3.13 o 
  -5  -8   7       13.65       15.05      4.32 o 
  -4  -8   7      129.26      143.97     18.91 o 
  -3  -8   7      168.69      153.70     12.30 o 
  -2  -8   7      199.49      198.76     30.52 o 
  -1  -8   7      178.28      144.55     25.38 o 
   0  -8   7       16.65       10.40      3.42 o 
   1  -8   7       21.13       23.00      5.54 o 
   2  -8   7       29.73       32.12      6.74 o 
   3  -8   7      203.15      184.68     10.83 o 
   4  -8   7       47.28       42.05      7.09 o 
   5  -8   7      884.08      895.70     23.80 o 
   6  -8   7        0.03        4.09      3.40 o 
   7  -8   7      157.86      129.73     21.99 o 
   8  -8   7      104.86      112.74     21.19 o 
   9  -8   7      252.94      220.37     13.35 o 
  10  -8   7        0.03        2.90      5.58 o 
  11  -8   7      244.87      258.75     20.50 o 
  12  -8   7        0.94        4.79      3.98 o 
  13  -8   7        3.02        5.07      4.12 o 
  -9  -7   7       12.94       11.40      5.68 o 
  -8  -7   7       67.76       51.72     19.74 o 
  -7  -7   7       39.07       30.43      8.69 o 
  -6  -7   7      369.26      368.24     15.84 o 
  -5  -7   7      205.41      219.25     16.34 o 
  -4  -7   7       58.67       66.00     11.05 o 
  -3  -7   7      143.71      143.48     14.66 o 
  -2  -7   7      460.67      472.93     24.96 o 
  -1  -7   7        6.21        8.04      2.95 o 
   0  -7   7        8.74       19.02      5.14 o 
   1  -7   7      250.04      210.78     35.87 o 
   2  -7   7       40.27       41.44      8.86 o 
   3  -7   7      144.66      137.32      5.69 o 
   4  -7   7     1231.84     1207.21     26.19 o 
   5  -7   7        0.00       -1.07      4.35 o 
   6  -7   7      310.95      334.78     11.37 o 
   7  -7   7        9.54       14.30      4.79 o 
   8  -7   7       14.48        9.80      3.99 o 
   9  -7   7      109.29      118.12     25.66 o 
  10  -7   7      629.48      636.35     22.38 o 
  11  -7   7        8.46        6.41      3.57 o 
  12  -7   7       41.48       45.84     14.74 o 
  13  -7   7       47.51       37.84     12.98 o 
 -10  -6   7       76.11       63.74     30.06 o 
  -9  -6   7       21.22       22.37      5.74 o 
  -8  -6   7       27.28       31.50      7.61 o 
  -7  -6   7       18.02       14.92      4.16 o 
  -6  -6   7        0.88        6.22      5.86 o 
  -5  -6   7        8.97       15.16      3.34 o 
  -4  -6   7        0.09        6.47      4.71 o 
  -3  -6   7       16.65       27.83      7.67 o 
  -2  -6   7      113.55      140.86     25.53 o 
  -1  -6   7      294.64      283.34     15.18 o 
   0  -6   7       48.63       54.13     10.36 o 
   1  -6   7       45.09       42.76      8.97 o 
   2  -6   7      122.86      117.12      8.18 o 
   3  -6   7     4652.16     4624.14     93.72 o 
   4  -6   7      101.19      102.45     20.45 o 
   5  -6   7     2335.76     2415.39     65.81 o 
   6  -6   7      263.39      268.94     14.59 o 
   7  -6   7      110.49      114.45     21.15 o 
   8  -6   7        0.46        3.02      3.40 o 
   9  -6   7       87.20       85.24     13.78 o 
  10  -6   7       28.54       31.73      8.51 o 
  11  -6   7      115.71      114.66     27.39 o 
  12  -6   7        2.55        1.76      3.46 o 
  13  -6   7        8.72       11.59      5.04 o 
  14  -6   7        2.65        9.79      6.09 o 
 -11  -5   7       99.13       90.00     37.70 o 
 -10  -5   7       19.46       15.69      4.90 o 
  -9  -5   7      213.83      219.00     24.72 o 
  -8  -5   7      158.65      126.68     20.96 o 
  -7  -5   7       39.01       35.44      9.87 o 
  -6  -5   7        1.54        3.74      3.79 o 
  -5  -5   7        3.37        8.06      2.80 o 
  -4  -5   7       11.10       15.30      5.24 o 
  -3  -5   7        9.35        7.92      1.94 o 
  -2  -5   7     1150.12     1281.98     43.34 o 
  -1  -5   7      240.31      212.70     15.44 o 
   0  -5   7     2160.22     2189.79     44.45 o 
   1  -5   7       25.20       23.93      3.65 o 
   2  -5   7      115.74       93.17      7.45 o 
   3  -5   7     1028.45      979.46     33.14 o 
   4  -5   7      144.50      135.91      7.87 o 
   5  -5   7        0.20        4.54      3.19 o 
   6  -5   7      155.70      153.30      9.29 o 
   7  -5   7       30.19       38.48      8.57 o 
   8  -5   7       54.87       71.67     13.29 o 
   9  -5   7        6.91       14.38      5.22 o 
  10  -5   7        2.24        3.97      3.91 o 
  11  -5   7        0.85        4.37      4.14 o 
  12  -5   7        1.26        5.86      3.89 o 
  13  -5   7       14.93       16.92      6.94 o 
  14  -5   7        5.00        9.31      7.05 o 
 -12  -4   7       15.20       17.16      7.05 o 
 -11  -4   7       11.29       11.57      4.93 o 
 -10  -4   7       18.07       20.14      7.96 o 
  -9  -4   7       39.83       36.89      9.51 o 
  -8  -4   7     1146.15     1173.16     39.35 o 
  -7  -4   7      230.59      228.40     16.59 o 
  -6  -4   7       45.81       38.55      9.16 o 
  -5  -4   7       49.44       58.04     11.91 o 
  -4  -4   7      437.40      499.27     15.43 o 
  -3  -4   7      601.47      625.38     25.89 o 
  -2  -4   7      114.60      143.06     22.06 o 
  -1  -4   7      611.35      599.81     30.12 o 
   0  -4   7      149.79      144.56      6.07 o 
   1  -4   7        4.58       14.52      2.60 o 
   2  -4   7      509.12      524.97     10.68 o 
   3  -4   7      647.53      728.32     13.64 o 
   4  -4   7      207.29      208.29      9.11 o 
   5  -4   7        7.87       13.83      3.61 o 
   6  -4   7       61.49       65.94     13.62 o 
   7  -4   7      352.57      344.80     17.79 o 
   8  -4   7        3.10        3.92      3.82 o 
   9  -4   7      547.05      530.33     21.76 o 
  10  -4   7        6.63       11.47      4.19 o 
  11  -4   7       34.86       29.74      9.33 o 
  12  -4   7        0.60        6.64      3.75 o 
  13  -4   7       65.53       60.29     22.95 o 
 -12  -3   7       77.10       66.66     18.96 o 
 -11  -3   7       40.71       34.14     10.28 o 
 -10  -3   7       20.15       19.90      5.53 o 
  -9  -3   7       81.34       95.71     17.73 o 
  -8  -3   7        0.55        2.12      4.39 o 
  -7  -3   7        0.01        6.06      5.28 o 
  -6  -3   7      121.43      130.39     24.15 o 
  -5  -3   7      125.61      129.62     16.02 o 
  -4  -3   7      936.88     1069.52     44.81 o 
  -3  -3   7      167.95      218.68     17.25 o 
  -2  -3   7      961.24      982.32     26.95 o 
  -1  -3   7      121.24      139.51     12.57 o 
   0  -3   7      356.86      359.14      8.68 o 
   1  -3   7       80.62       74.77     13.58 o 
   2  -3   7      145.96      154.77      6.23 o 
   3  -3   7      541.27      520.01     11.94 o 
   4  -3   7       93.66       87.78      8.41 o 
   5  -3   7        0.71       -0.11      3.52 o 
   6  -3   7     1845.79     1972.77     48.68 o 
   7  -3   7       50.87       53.16      9.43 o 
   8  -3   7     2801.02     2984.71     64.84 o 
   9  -3   7       23.25       29.97      7.18 o 
  10  -3   7      205.50      203.78     14.06 o 
  11  -3   7       15.45       12.59      5.64 o 
  12  -3   7      249.08      242.13     29.62 o 
  13  -3   7       11.65        8.98      6.88 o 
 -13  -2   7        0.92        0.54      6.54 o 
 -12  -2   7       24.46       23.31      7.80 o 
 -11  -2   7        6.88        9.40      4.05 o 
 -10  -2   7      726.33      693.70     45.73 o 
  -9  -2   7     1215.36     1254.30     40.33 o 
  -8  -2   7      161.94      191.63     23.45 o 
  -7  -2   7        0.83       -0.03      4.46 o 
  -6  -2   7        0.02        3.01      3.11 o 
  -5  -2   7       88.07      110.60     22.68 o 
  -4  -2   7      294.45      302.17     17.09 o 
  -3  -2   7      599.86      640.31     29.46 o 
  -2  -2   7        0.56        2.53      1.35 o 
  -1  -2   7      535.17      546.83     14.60 o 
   0  -2   7      465.09      489.47     12.23 o 
   1  -2   7     2135.44     2268.60     20.33 o 
   2  -2   7      272.05      256.69      6.90 o 
   3  -2   7     1179.52     1210.13     13.63 o 
   4  -2   7       42.32       42.48      7.23 o 
   5  -2   7        6.21        5.71      2.60 o 
   6  -2   7        4.31        3.47      2.64 o 
   7  -2   7     3189.42     3183.70     86.56 o 
   8  -2   7       13.08       13.50      3.63 o 
   9  -2   7      157.05      159.93     17.35 o 
  10  -2   7       28.07       27.85      7.51 o 
  11  -2   7       26.64       40.61     13.96 o 
  12  -2   7       21.20       32.41     11.74 o 
  13  -2   7       50.33       40.82     16.71 o 
 -13  -1   7       10.72        9.01      4.11 o 
 -12  -1   7        6.56        8.94      4.72 o 
 -11  -1   7       20.22       21.90      8.46 o 
 -10  -1   7       30.14       28.55      6.93 o 
  -9  -1   7       38.67       46.22      9.20 o 
  -8  -1   7       45.27       50.18      9.19 o 
  -7  -1   7       74.81       94.09     18.21 o 
  -6  -1   7       17.49       24.81      8.61 o 
  -5  -1   7       84.86       83.40     16.50 o 
  -4  -1   7     1429.09     1445.26     33.75 o 
  -3  -1   7      145.93      140.19      6.45 o 
  -2  -1   7      377.72      350.94     11.46 o 
  -1  -1   7        0.05        1.74      1.62 o 
   0  -1   7     1729.06     1808.00     43.49 o 
   1  -1   7       49.53       49.95      4.70 o 
   2  -1   7       14.34       23.36      3.81 o 
   3  -1   7      110.01      107.43      4.61 o 
   4  -1   7      133.60      123.58      7.15 o 
   5  -1   7      112.37      132.50      7.84 o 
   6  -1   7      169.54      167.01     11.40 o 
   7  -1   7        3.46        9.18      3.86 o 
   8  -1   7      312.30      289.11     15.95 o 
   9  -1   7       93.51       99.22     22.91 o 
  10  -1   7       65.61       63.27     18.21 o 
  11  -1   7        2.47        8.40      4.31 o 
  12  -1   7       47.32       34.65     12.78 o 
  13  -1   7       29.70       32.24     21.67 o 
 -13   0   7        3.31        7.60      3.31 o 
 -12   0   7       29.86       27.30      7.69 o 
 -11   0   7       34.33       30.20      8.17 o 
 -10   0   7       25.45       33.39      8.04 o 
  -9   0   7     1392.01     1318.92     66.81 o 
  -8   0   7       10.44       11.15      3.58 o 
  -7   0   7      304.39      321.92     18.92 o 
  -6   0   7        3.95        2.73      4.64 o 
  -5   0   7       29.49       38.28      6.25 o 
  -4   0   7      353.09      351.10      8.90 o 
  -3   0   7      590.88      624.07     15.89 o 
  -2   0   7       94.90       93.98      2.88 o 
  -1   0   7     1842.08     1866.84     74.22 o 
   0   0   7       36.25       45.15      9.82 o 
   1   0   7      843.35      829.88     17.96 o 
   2   0   7        1.18        1.60      1.08 o 
   3   0   7      308.60      300.96      5.83 o 
   4   0   7       25.26       22.39      3.91 o 
   5   0   7      104.83      103.82      8.24 o 
   6   0   7       11.23       11.08      3.45 o 
   7   0   7     1018.95      948.24     48.95 o 
   8   0   7        0.16        5.10      3.08 o 
   9   0   7     1446.59     1570.81     62.07 o 
  10   0   7       44.72       37.71     14.62 o 
  11   0   7       16.53       13.75      6.56 o 
  12   0   7        4.99        3.24      4.28 o 
 -14   1   7      126.23       93.17     34.85 o 
 -13   1   7       29.56       29.80     10.72 o 
 -12   1   7       71.20       68.29     19.14 o 
 -11   1   7       17.49       22.02      8.90 o 
 -10   1   7      121.39      124.12     20.53 o 
  -9   1   7       37.16       45.97      9.84 o 
  -8   1   7      152.36      163.46     25.06 o 
  -7   1   7        1.89        3.83      4.03 o 
  -6   1   7      782.91      762.39     18.34 o 
  -5   1   7       38.90       47.20      7.61 o 
  -4   1   7       25.59       20.61      3.92 o 
  -3   1   7      609.42      628.64     15.12 o 
  -2   1   7      201.10      187.65      5.37 o 
  -1   1   7      552.71      545.84     15.65 o 
   0   1   7        2.87        6.65      1.94 o 
   1   1   7        0.26        1.71      1.19 o 
   2   1   7      507.04      547.04     11.10 o 
   3   1   7      334.80      340.50      7.07 o 
   4   1   7     1373.51     1476.81     33.40 o 
   5   1   7      216.03      222.93      7.28 o 
   6   1   7        6.36        7.54      1.94 o 
   7   1   7       58.44       53.66     10.36 o 
   8   1   7     1014.20     1142.11     49.90 o 
   9   1   7       86.24       83.73     19.66 o 
  10   1   7      211.42      208.19     41.46 o 
  11   1   7       18.27       16.84      6.39 o 
  12   1   7        0.03        7.43      4.81 o 
 -14   2   7       31.55       21.87      6.82 o 
 -13   2   7       12.85       11.67      4.77 o 
 -12   2   7        6.71       11.07      4.51 o 
 -11   2   7        7.09        9.39      4.05 o 
 -10   2   7        1.04        1.78      3.78 o 
  -9   2   7      311.08      292.89     25.44 o 
  -8   2   7       22.81       24.53      6.15 o 
  -7   2   7        0.57        2.74      2.90 o 
  -6   2   7      394.45      410.04     20.13 o 
  -5   2   7      300.26      290.61     12.53 o 
  -4   2   7      452.79      421.56     10.23 o 
  -3   2   7     3106.55     3279.53     43.35 o 
  -2   2   7      136.02      137.86      4.83 o 
  -1   2   7      170.42      157.74      4.93 o 
   0   2   7      166.70      177.91      4.60 o 
   1   2   7      362.20      387.20      8.69 o 
   2   2   7      421.20      447.46      8.68 o 
   3   2   7     2758.17     2854.08     27.23 o 
   4   2   7      167.95      157.01      8.00 o 
   5   2   7        0.59        2.21      2.69 o 
   6   2   7       28.81       34.33      8.43 o 
   7   2   7      900.43      883.64     36.33 o 
   8   2   7        0.84        6.15      4.32 o 
   9   2   7      446.83      463.99     19.46 o 
  10   2   7       15.57       18.54     10.47 o 
  11   2   7        1.68        3.29      3.66 o 
 -14   3   7        4.23        7.54      4.40 o 
 -13   3   7       35.43       33.05     12.65 o 
 -12   3   7       30.08       26.51      9.42 o 
 -11   3   7      140.74      134.50     21.96 o 
 -10   3   7      189.37      169.05     37.33 o 
  -9   3   7        0.94        4.72      3.57 o 
  -8   3   7     1045.14     1029.28     32.84 o 
  -7   3   7       26.68       31.84      8.21 o 
  -6   3   7      987.66      951.96     25.65 o 
  -5   3   7      101.57      119.39     12.60 o 
  -4   3   7    11977.18    12173.05     80.11 o 
  -3   3   7       32.18       39.88      4.34 o 
  -2   3   7      777.83      748.33     12.41 o 
  -1   3   7      111.97      115.19      4.15 o 
   0   3   7        1.16        2.17      1.61 o 
   1   3   7       18.41       14.95      2.33 o 
   2   3   7       63.47       62.54      7.96 o 
   3   3   7      365.69      395.11     11.62 o 
   4   3   7      157.12      164.79     10.97 o 
   5   3   7        2.65        1.26      3.90 o 
   6   3   7      138.07      120.93     31.46 o 
   7   3   7      217.90      244.03     44.54 o 
   8   3   7      718.13      721.82     55.24 o 
   9   3   7       41.40       31.61     11.82 o 
  10   3   7       32.82       42.04     14.28 o 
  11   3   7      127.57      102.60     34.99 o 
 -14   4   7        0.08        1.58      4.65 o 
 -13   4   7       43.91       49.67     13.64 o 
 -12   4   7        3.95        4.10      3.32 o 
 -11   4   7       59.50       48.92     10.32 o 
 -10   4   7      619.69      603.91     38.03 o 
  -9   4   7      538.46      536.25     21.32 o 
  -8   4   7        3.93        4.51      4.91 o 
  -7   4   7      158.98      158.85      8.10 o 
  -6   4   7      125.43      105.60     10.30 o 
  -5   4   7     7654.57     8019.66    254.82 o 
  -4   4   7       37.19       35.36      6.01 o 
  -3   4   7      317.06      286.83     11.95 o 
  -2   4   7      541.07      522.64     11.51 o 
  -1   4   7      518.70      534.60      9.41 o 
   0   4   7        0.12        1.26      1.42 o 
   1   4   7      570.81      510.73     13.64 o 
   2   4   7      170.74      179.01      4.84 o 
   3   4   7      275.45      301.15     17.23 o 
   4   4   7       43.60       42.82      9.91 o 
   5   4   7       21.07       10.68      5.08 o 
   6   4   7      137.81      134.93     27.30 o 
   7   4   7      133.54      115.48     20.57 o 
   8   4   7        0.85        4.89      4.87 o 
   9   4   7       22.84       27.10     14.09 o 
  10   4   7       98.04       86.00     34.39 o 
 -14   5   7        0.00        3.17      4.64 o 
 -13   5   7        2.15        7.00      4.00 o 
 -12   5   7       46.34       37.01     10.10 o 
 -11   5   7       85.24       94.45     18.29 o 
 -10   5   7       94.41       99.69     20.47 o 
  -9   5   7       11.59       12.32      4.06 o 
  -8   5   7       20.20       25.52      8.30 o 
  -7   5   7        5.13        9.14      3.05 o 
  -6   5   7      290.52      306.27     12.46 o 
  -5   5   7      417.72      411.84     24.46 o 
  -4   5   7     3337.01     3453.86    137.81 o 
  -3   5   7       15.54       15.47      3.17 o 
  -2   5   7       25.92       29.03      5.85 o 
  -1   5   7       48.14       49.55      6.26 o 
   0   5   7       23.76       22.55      3.73 o 
   1   5   7       31.18       34.82      5.33 o 
   2   5   7      445.35      426.08     17.20 o 
   3   5   7        1.49        5.48      3.89 o 
   4   5   7      106.48      117.54     13.58 o 
   5   5   7       44.00       61.41     11.56 o 
   6   5   7     1083.77     1077.74     46.73 o 
   7   5   7        0.01        1.71      5.75 o 
   8   5   7       24.48       29.63     10.24 o 
   9   5   7       19.45       18.27      7.89 o 
  10   5   7        8.14       14.74      9.12 o 
 -14   6   7       37.43       38.40     22.43 o 
 -13   6   7        2.51        9.70      4.71 o 
 -12   6   7       49.45       42.49     11.00 o 
 -11   6   7       10.28       11.74      3.66 o 
 -10   6   7       55.27       65.06     11.52 o 
  -9   6   7        5.04        8.62      3.04 o 
  -8   6   7       24.53       31.28      8.13 o 
  -7   6   7      254.59      239.63     14.23 o 
  -6   6   7        7.22        7.23      4.09 o 
  -5   6   7       13.34        9.21      4.85 o 
  -4   6   7       26.15       25.02      6.55 o 
  -3   6   7      866.29      845.03     38.58 o 
  -2   6   7        9.82       11.77      2.45 o 
  -1   6   7      116.62      120.27      6.83 o 
   0   6   7      176.25      174.77      7.57 o 
   1   6   7      148.74      159.71     14.60 o 
   2   6   7       75.74       62.10     16.19 o 
   3   6   7      987.22      962.82     31.14 o 
   4   6   7        3.68       13.11      6.65 o 
   5   6   7      161.99      159.92     19.35 o 
   6   6   7       15.83       16.86      6.14 o 
   7   6   7        4.84       11.91      4.87 o 
   8   6   7       90.88       99.74     36.09 o 
   9   6   7       21.87       16.15      9.32 o 
 -14   7   7        9.53       16.18      8.36 o 
 -13   7   7       12.17        8.99      6.28 o 
 -12   7   7        0.62        8.09      5.69 o 
 -11   7   7        5.93        9.44      3.84 o 
 -10   7   7      171.85      193.68     24.74 o 
  -9   7   7        4.12        8.38      5.17 o 
  -8   7   7      187.74      188.98     22.39 o 
  -7   7   7        6.03        9.37      6.45 o 
  -6   7   7      121.65      104.54      8.76 o 
  -5   7   7      235.23      222.93     16.49 o 
  -4   7   7      367.27      356.84     21.71 o 
  -3   7   7      816.49      881.60     37.43 o 
  -2   7   7      591.42      588.84     37.69 o 
  -1   7   7       47.91       52.17     11.21 o 
   0   7   7       86.97       77.22     17.76 o 
   1   7   7        0.83        6.32      2.86 o 
   2   7   7       36.89       20.47      4.72 o 
   3   7   7       50.26       32.89      6.36 o 
   4   7   7      321.57      284.70     29.66 o 
   5   7   7       20.74       20.99      7.57 o 
   6   7   7        0.17        4.68      4.92 o 
   7   7   7        0.35        3.07      4.55 o 
   8   7   7       77.51       67.57     30.41 o 
 -14   8   7       86.96       62.02     32.85 o 
 -13   8   7       18.04       10.17      4.93 o 
 -12   8   7       38.05       30.52     12.43 o 
 -10   8   7        0.00       -2.81      6.32 o 
  -9   8   7       53.79       44.14     11.68 o 
  -8   8   7        4.95        8.69      4.13 o 
  -7   8   7        1.59        3.63      6.56 o 
  -6   8   7        4.09        3.97      6.86 o 
  -5   8   7      536.74      525.96     58.70 o 
  -4   8   7     1460.13     1581.75     51.19 o 
  -2   8   7      456.77      457.31     22.00 o 
  -1   8   7        4.44        7.35      4.20 o 
   0   8   7       43.98       44.52      9.70 o 
   1   8   7       27.51       49.49     11.23 o 
   2   8   7      118.73       89.91     22.51 o 
   3   8   7       11.10       29.45      7.85 o 
   4   8   7       90.31       67.11     25.68 o 
   5   8   7       44.66       43.15     11.68 o 
   6   8   7      189.38      218.07     24.58 o 
   7   8   7       14.36       30.36     11.51 o 
 -14   9   7      119.83       68.49     35.00 o 
 -13   9   7       19.40       19.04      9.99 o 
 -12   9   7       20.76       14.36      4.86 o 
 -11   9   7      150.73      121.99     41.42 o 
 -10   9   7       24.21        9.97     10.10 o 
  -9   9   7      189.53      157.42     14.76 o 
  -8   9   7       14.89       10.97      8.78 o 
  -7   9   7        0.96        4.06      6.98 o 
  -6   9   7       65.13       59.30     17.48 o 
  -5   9   7      190.65      159.82     13.10 o 
  -4   9   7     2294.45     2378.97    123.52 o 
  -3   9   7     1173.32     1184.53     63.36 o 
  -2   9   7        0.54       -0.40      3.79 o 
  -1   9   7       54.00       74.28     13.67 o 
   0   9   7      630.54      598.40     28.55 o 
   1   9   7       81.08      106.53     27.58 o 
   2   9   7       45.98       22.90      7.68 o 
   3   9   7       74.44       59.88     15.69 o 
   4   9   7       51.39       46.55     14.96 o 
   5   9   7        0.00        1.88      4.74 o 
   6   9   7       18.79       17.95      9.14 o 
 -13  10   7        0.18        2.91      3.56 o 
 -12  10   7        3.83        5.66      4.66 o 
 -11  10   7      310.99      341.02     27.26 o 
 -10  10   7      229.99      184.15     57.04 o 
  -9  10   7        0.06       -1.79      6.98 o 
  -8  10   7      128.82       97.59     38.62 o 
  -7  10   7      106.18       91.14     27.99 o 
  -6  10   7       31.36       31.51     13.83 o 
  -5  10   7       49.02       52.92     15.62 o 
  -4  10   7      260.76      268.44     16.15 o 
  -3  10   7      214.17      183.08     49.00 o 
  -2  10   7       26.83       30.78      8.24 o 
  -1  10   7      309.66      346.66     30.05 o 
   0  10   7      239.05      243.20     17.88 o 
   1  10   7      305.88      286.15     19.66 o 
   2  10   7       18.38       15.03      5.10 o 
   3  10   7       42.11       40.51     12.79 o 
   4  10   7       15.86        8.64      7.71 o 
   5  10   7      219.09      304.88     22.00 o 
 -13  11   7        5.24        4.77      3.81 o 
 -12  11   7        1.69        6.91      6.12 o 
 -11  11   7       29.71       32.72     16.18 o 
 -10  11   7        9.53        4.52      7.51 o 
  -9  11   7       44.41       42.48     20.54 o 
  -8  11   7        3.89        4.99      4.39 o 
  -7  11   7        8.11       14.29      9.84 o 
  -6  11   7      987.94     1053.50     30.45 o 
  -5  11   7       69.41       99.05     24.13 o 
  -4  11   7       27.10       35.50     10.84 o 
  -3  11   7       11.15       17.48      9.57 o 
  -2  11   7       54.97       48.20     16.22 o 
  -1  11   7       21.22       28.52     17.28 o 
   0  11   7       38.85       68.01     17.48 o 
   1  11   7       16.37       16.42     10.10 o 
   2  11   7        1.13       -1.26      6.52 o 
   3  11   7        3.40        8.18      4.59 o 
   4  11   7       33.29       29.58     14.09 o 
 -11  12   7       21.98       17.82      7.98 o 
 -10  12   7       17.06        7.11      6.52 o 
  -9  12   7       56.44       43.81     23.60 o 
  -8  12   7       46.99       44.01     21.21 o 
  -7  12   7        3.80        7.25      6.12 o 
  -6  12   7       22.13       23.53     13.89 o 
  -4  12   7       11.87       11.63      8.31 o 
  -3  12   7        4.07        7.05      6.71 o 
  -2  12   7        0.02        6.18      5.45 o 
  -1  12   7       46.95       32.24     13.56 o 
   0  12   7      163.91      199.90     28.05 o 
   1  12   7        8.53       10.24      9.77 o 
   2  12   7       11.02        7.25      6.52 o 
 -11  13   7        0.97       -0.13      7.05 o 
 -10  13   7        0.27        1.93      5.65 o 
  -8  13   7       10.99       19.01      9.97 o 
  -7  13   7        7.59       13.76      7.05 o 
  -6  13   7       15.93       16.35      8.58 o 
  -5  13   7        0.14        2.46      4.79 o 
  -4  13   7        0.10        7.18      6.91 o 
  -3  13   7        1.96        5.38      6.12 o 
  -2  13   7       32.03       27.46     14.29 o 
  -1  13   7        9.35        2.93      3.32 o 
   0  13   7        2.78        7.58      8.11 o 
  -9  14   7        7.31        6.98      6.32 o 
  -8  14   7      114.20       94.33     32.91 o 
  -7  14   7        1.75        5.72      4.72 o 
  -6  14   7        0.34        7.51      3.26 o 
  -5  14   7        1.83        3.12      6.32 o 
  -4  14   7        7.36       14.09      6.18 o 
  -3  14   7        8.68       19.15      7.84 o 
  -2  14   7        5.81        7.45      5.38 o 
   1 -14   8       46.97       54.80     21.55 o 
   2 -14   8        9.97       11.02      6.10 o 
   3 -14   8       45.38       32.69     15.96 o 
   4 -14   8      227.20      257.45     29.82 o 
   5 -14   8       56.26       53.29     17.14 o 
   6 -14   8      114.51       83.52     23.02 o 
   7 -14   8        1.37        7.45      4.10 o 
   8 -14   8       12.22       15.42      8.80 o 
   9 -14   8        9.70       12.88      8.57 o 
  -2 -13   8       15.48       15.69      7.78 o 
  -1 -13   8      187.36      125.47     48.70 o 
   0 -13   8        0.28        5.92      5.55 o 
   1 -13   8      171.83      143.67     42.99 o 
   2 -13   8       26.20       29.16     13.58 o 
   3 -13   8      100.86       94.09     30.70 o 
   4 -13   8        1.34       -3.86     11.70 o 
   5 -13   8      447.64      476.25     24.53 o 
   6 -13   8        2.04        8.17      5.23 o 
   7 -13   8        1.08        2.77      5.99 o 
   8 -13   8        4.46       11.01      7.31 o 
   9 -13   8      222.06      239.25     32.78 o 
  10 -13   8        3.89        7.83      6.37 o 
  -3 -12   8        8.57        4.80      7.91 o 
  -2 -12   8       41.09       28.96     12.76 o 
  -1 -12   8       16.34       18.40      9.18 o 
   0 -12   8       69.31       85.24     17.63 o 
   1 -12   8        9.31       13.72      4.99 o 
   2 -12   8       29.56       19.32      7.84 o 
   3 -12   8        4.31        7.93      6.73 o 
   4 -12   8      111.15      106.65     27.69 o 
   5 -12   8       42.52       44.93      8.97 o 
   6 -12   8        0.33        0.27      5.19 o 
   7 -12   8        4.00        5.76      5.71 o 
   8 -12   8       66.26       72.59     19.20 o 
   9 -12   8       42.24       37.98     16.22 o 
  10 -12   8       29.39       25.93      9.95 o 
  11 -12   8        0.01        3.19      4.09 o 
  -5 -11   8       16.77       19.96     11.88 o 
  -4 -11   8        6.98        3.26      8.18 o 
  -3 -11   8      188.64      218.47     14.12 o 
  -2 -11   8      475.30      518.99     30.71 o 
  -1 -11   8      232.23      192.27     36.84 o 
   0 -11   8        0.46       10.77      8.51 o 
   1 -11   8       34.69       47.82     10.65 o 
   2 -11   8        0.33        6.59      5.39 o 
   3 -11   8      325.11      308.25     46.53 o 
   4 -11   8        0.04        5.78      3.58 o 
   5 -11   8       29.62       45.15     11.09 o 
   6 -11   8       12.61       14.24      4.92 o 
   7 -11   8       76.61       80.13     19.15 o 
   8 -11   8       18.85       18.48     11.80 o 
   9 -11   8       47.06       31.42     11.40 o 
  10 -11   8       23.08       33.08     14.27 o 
  11 -11   8       13.04       14.43     10.84 o 
  12 -11   8        0.58       -1.00      5.40 o 
  -6 -10   8       57.59       38.88     16.11 o 
  -5 -10   8       12.20       16.05      7.40 o 
  -4 -10   8        0.17        4.52      4.79 o 
  -3 -10   8       37.42       45.04     12.49 o 
  -2 -10   8       24.04       42.19     12.80 o 
  -1 -10   8        3.46        4.46      6.39 o 
   0 -10   8        4.46        7.91      4.98 o 
   1 -10   8       25.67       26.75      8.65 o 
   2 -10   8      390.45      335.40     19.95 o 
   3 -10   8        1.93       10.23      5.57 o 
   4 -10   8      352.76      376.78     57.70 o 
   5 -10   8       16.51       19.50      5.02 o 
   6 -10   8        5.39        4.83      3.26 o 
   7 -10   8        0.01        3.23      3.41 o 
   8 -10   8       42.64       53.84     13.69 o 
   9 -10   8       16.02       15.26      5.61 o 
  10 -10   8       45.69       29.46     12.39 o 
  11 -10   8        1.41        5.43      4.31 o 
  12 -10   8       27.74       17.31      6.71 o 
  -7  -9   8      125.94      128.90     49.59 o 
  -6  -9   8        0.64       -0.83      5.88 o 
  -5  -9   8       61.20       50.44     13.75 o 
  -4  -9   8       66.89       50.12     14.31 o 
  -3  -9   8      182.31      170.61     12.87 o 
  -2  -9   8        8.96       22.08      5.02 o 
  -1  -9   8      212.27      213.24     35.79 o 
   0  -9   8       54.98       61.77     11.23 o 
   1  -9   8       63.53       58.64     14.72 o 
   2  -9   8        4.45        8.77      5.23 o 
   3  -9   8     2259.02     2182.26     80.75 o 
   4  -9   8       21.07       32.14      7.84 o 
   5  -9   8      225.08      209.70     15.73 o 
   6  -9   8       98.06       92.80     17.90 o 
   7  -9   8        0.87        3.84      3.31 o 
   8  -9   8        0.84        5.60      3.49 o 
   9  -9   8      232.78      239.42     18.91 o 
  10  -9   8        0.07        3.49      2.77 o 
  11  -9   8        0.31        5.00      4.41 o 
  12  -9   8        7.51        6.75      4.48 o 
  13  -9   8       44.46       37.21     17.03 o 
  -8  -8   8      291.89      317.77     38.16 o 
  -7  -8   8       27.89       37.61     10.16 o 
  -6  -8   8       99.90       76.21     16.58 o 
  -5  -8   8       65.15       49.19     15.54 o 
  -4  -8   8        1.71        6.00      5.37 o 
  -3  -8   8      103.90      101.05     24.61 o 
  -2  -8   8      101.93      132.88     28.30 o 
  -1  -8   8       18.12       21.17      5.68 o 
   0  -8   8        1.10        1.86      2.10 o 
   1  -8   8       55.40       45.60     10.07 o 
   2  -8   8     4870.42     4730.37    304.25 o 
   3  -8   8       61.41       54.60      9.42 o 
   4  -8   8      529.14      508.76     18.51 o 
   5  -8   8      273.09      253.38     12.42 o 
   6  -8   8        2.65        5.27      4.08 o 
   7  -8   8      117.61      110.22     15.43 o 
   8  -8   8       42.22       42.09     10.85 o 
   9  -8   8        3.98        7.60      4.54 o 
  10  -8   8        1.85        1.19      3.62 o 
  11  -8   8       41.32       37.81     15.85 o 
  12  -8   8       78.63       74.05     19.16 o 
  13  -8   8       44.94       38.57     15.24 o 
  -9  -7   8        4.25        9.18      4.89 o 
  -8  -7   8        0.00        1.55      3.56 o 
  -7  -7   8      164.47      143.66     25.95 o 
  -6  -7   8        5.04        7.55      3.59 o 
  -5  -7   8       29.37       39.68     10.32 o 
  -4  -7   8      133.60      123.12     22.65 o 
  -3  -7   8       72.25       61.85     14.85 o 
  -2  -7   8        0.34        7.49      5.82 o 
  -1  -7   8       89.45      113.58     27.23 o 
   0  -7   8      158.33      144.82     22.67 o 
   1  -7   8      442.55      382.69     18.87 o 
   2  -7   8       36.68       39.15      7.07 o 
   3  -7   8     1351.52     1394.64     25.31 o 
   4  -7   8        6.61        8.27      2.45 o 
   5  -7   8        7.75        9.63      3.54 o 
   6  -7   8       97.70      102.20     16.73 o 
   7  -7   8      137.28      146.57     26.45 o 
   8  -7   8       43.94       36.91      7.90 o 
   9  -7   8       37.30       34.60     10.54 o 
  10  -7   8       21.35       23.53      7.66 o 
  11  -7   8        7.61        9.01      5.02 o 
  12  -7   8        5.94       11.25      4.43 o 
  13  -7   8      182.85      162.23     25.14 o 
 -10  -6   8       13.98       18.42     12.06 o 
  -9  -6   8      197.77      193.05     16.94 o 
  -8  -6   8        0.00        6.83      4.16 o 
  -7  -6   8       10.65       13.91      3.97 o 
  -6  -6   8      227.45      246.72     16.21 o 
  -5  -6   8       64.75       85.05     16.62 o 
  -4  -6   8       91.72       97.70     20.90 o 
  -3  -6   8        1.42        5.60      3.90 o 
  -2  -6   8        1.07        5.37      5.21 o 
  -1  -6   8        1.75        5.02      5.45 o 
   0  -6   8       12.16       13.29      4.70 o 
   1  -6   8      109.82       94.31     14.44 o 
   2  -6   8      234.59      234.90      8.73 o 
   3  -6   8      113.32      114.21      7.50 o 
   4  -6   8       52.23       72.42     11.08 o 
   5  -6   8       86.61       86.90     17.37 o 
   6  -6   8      131.80      160.03     14.87 o 
   7  -6   8      123.00      124.46     13.36 o 
   8  -6   8        2.59        1.85      3.87 o 
   9  -6   8        9.23       11.83      4.82 o 
  10  -6   8        6.96        4.75      3.49 o 
  11  -6   8       18.26       18.62      5.38 o 
  12  -6   8       31.90       24.44      8.09 o 
  13  -6   8       38.29       33.59     13.84 o 
 -11  -5   8        4.26        8.67      7.40 o 
 -10  -5   8        0.01        2.62      4.11 o 
  -9  -5   8      249.15      235.62     12.72 o 
  -8  -5   8      258.39      284.39     16.53 o 
  -7  -5   8      198.23      195.96     16.25 o 
  -6  -5   8        3.03        6.46      4.20 o 
  -5  -5   8       61.48       61.16     13.04 o 
  -4  -5   8       64.30       77.44     16.55 o 
  -3  -5   8        0.75        6.07      4.63 o 
  -2  -5   8       41.70       44.29     10.22 o 
  -1  -5   8      305.05      325.01     21.74 o 
   0  -5   8      105.96      100.28     14.09 o 
   1  -5   8       85.76       91.90     11.43 o 
   2  -5   8      113.44      157.59     34.89 o 
   3  -5   8     1515.64     1545.22     27.77 o 
   4  -5   8      136.66      127.96     14.09 o 
   5  -5   8      343.69      362.12     18.66 o 
   6  -5   8      188.51      171.17     14.00 o 
   7  -5   8       29.41       31.56      6.70 o 
   8  -5   8        1.07        3.76      3.28 o 
   9  -5   8       39.33       39.71      8.98 o 
  10  -5   8        5.63        6.25      3.37 o 
  11  -5   8        3.64        9.19      5.94 o 
  12  -5   8        0.26        6.07      4.57 o 
  13  -5   8       37.91       35.12     14.99 o 
 -11  -4   8        0.63        6.08      3.44 o 
 -10  -4   8       72.61       54.27     15.38 o 
  -9  -4   8        2.32        6.85      3.81 o 
  -8  -4   8      284.77      294.22     23.23 o 
  -7  -4   8      299.18      285.52     13.95 o 
  -6  -4   8       15.15       16.55      4.98 o 
  -5  -4   8        0.21        2.68      3.59 o 
  -4  -4   8      368.10      378.95     22.70 o 
  -3  -4   8       21.10       26.95      7.07 o 
  -2  -4   8      864.57      852.79     54.58 o 
  -1  -4   8      246.34      218.18     11.63 o 
   0  -4   8      130.21      118.08      7.67 o 
   1  -4   8      225.57      224.16      7.89 o 
   2  -4   8     1706.24     1802.64     23.17 o 
   3  -4   8       26.13       29.16      4.30 o 
   4  -4   8     1400.39     1493.14     23.68 o 
   5  -4   8       14.22       16.03      4.76 o 
   6  -4   8      305.17      284.76     15.09 o 
   7  -4   8       21.16       25.72      5.00 o 
   8  -4   8       74.11       73.61     15.60 o 
   9  -4   8      265.91      268.38     15.69 o 
  10  -4   8      568.96      580.94     25.81 o 
  11  -4   8       10.45       10.14      3.45 o 
  12  -4   8        4.67       11.37      7.15 o 
  13  -4   8       10.81        7.44      5.75 o 
 -12  -3   8      110.95      146.63     35.52 o 
 -11  -3   8       37.48       30.91      9.77 o 
 -10  -3   8       28.45       26.88      5.23 o 
  -9  -3   8      641.06      658.36     18.55 o 
  -8  -3   8       13.37       25.75      6.86 o 
  -7  -3   8      170.77      161.92     34.40 o 
  -6  -3   8       85.52      105.02     18.07 o 
  -5  -3   8      480.37      481.41     41.65 o 
  -4  -3   8       84.24      112.46     23.31 o 
  -3  -3   8      894.20      917.40     20.66 o 
  -2  -3   8        0.66       -1.26      2.27 o 
  -1  -3   8      358.99      365.07     10.70 o 
   0  -3   8      101.81      102.57      5.83 o 
   1  -3   8      188.64      205.69      7.68 o 
   2  -3   8        0.02        0.70      2.15 o 
   3  -3   8      144.64      182.87      8.99 o 
   4  -3   8       44.97       44.39      6.84 o 
   5  -3   8        9.52       13.76      3.85 o 
   6  -3   8       23.05       24.36      5.51 o 
   7  -3   8      536.87      550.32     15.95 o 
   8  -3   8       60.14       61.38     11.88 o 
   9  -3   8       91.34       80.75     15.15 o 
  10  -3   8        0.72        4.24      3.11 o 
  11  -3   8      421.14      419.20     17.19 o 
  12  -3   8        5.30        6.51      5.45 o 
  13  -3   8       26.20       26.46     11.74 o 
 -12  -2   8       26.22       22.31      8.80 o 
 -11  -2   8       16.95       11.75      6.17 o 
 -10  -2   8      708.14      720.67     42.31 o 
  -9  -2   8        7.67        9.65      4.40 o 
  -8  -2   8     1242.68     1288.62     53.93 o 
  -7  -2   8      358.35      335.44     16.61 o 
  -6  -2   8        0.79        5.35      6.98 o 
  -5  -2   8      196.18      219.77     13.56 o 
  -4  -2   8      201.12      179.57     11.27 o 
  -3  -2   8      136.41      132.28     15.48 o 
  -2  -2   8      435.42      398.49     27.87 o 
  -1  -2   8        4.06        7.84      1.98 o 
   0  -2   8      570.99      659.74     15.56 o 
   1  -2   8      134.80      130.29      6.14 o 
   2  -2   8     4280.65     4563.00     59.22 o 
   3  -2   8      413.47      386.94      9.92 o 
   4  -2   8      304.54      319.51     11.71 o 
   5  -2   8       52.57       65.34     11.64 o 
   6  -2   8      792.11      795.05     16.37 o 
   7  -2   8      322.62      345.82     14.46 o 
   8  -2   8      317.13      309.32     24.19 o 
   9  -2   8       34.55       38.31      7.81 o 
  10  -2   8      209.15      198.92     12.50 o 
  11  -2   8      124.66      114.03     29.07 o 
  12  -2   8      227.85      243.00     38.52 o 
  13  -2   8       68.38       68.06     32.83 o 
 -13  -1   8        0.60        1.88      3.36 o 
 -12  -1   8       24.84       28.37     10.21 o 
 -11  -1   8      204.41      174.47     27.18 o 
 -10  -1   8       28.13       25.76      5.33 o 
  -9  -1   8       14.48       12.57      4.22 o 
  -8  -1   8        6.73       13.03      6.25 o 
  -7  -1   8       54.19       40.00      9.01 o 
  -6  -1   8      596.53      604.24     20.81 o 
  -5  -1   8       37.26       33.94      7.82 o 
  -4  -1   8       10.98       11.83      2.29 o 
  -3  -1   8      154.00      163.74      7.43 o 
  -2  -1   8       50.91       49.33      5.26 o 
  -1  -1   8      220.75      214.70      8.03 o 
   0  -1   8       95.33      116.71      5.11 o 
   1  -1   8     2243.53     2358.46     51.06 o 
   2  -1   8        1.19        1.97      1.44 o 
   3  -1   8      962.07      907.23     13.91 o 
   4  -1   8       18.30       20.87      3.47 o 
   5  -1   8        5.38       18.72      3.96 o 
   6  -1   8      470.77      488.09     20.03 o 
   7  -1   8      329.12      337.04     11.58 o 
   8  -1   8      170.63      153.81     17.75 o 
   9  -1   8     1518.41     1584.55     85.69 o 
  10  -1   8        1.23        5.43      5.55 o 
  11  -1   8      434.05      427.59     20.78 o 
  12  -1   8        5.32        9.57      5.70 o 
 -13   0   8       25.98       17.55      6.49 o 
 -12   0   8        0.76        4.97      3.60 o 
 -11   0   8       26.52       34.23     10.87 o 
 -10   0   8        6.31       17.26      4.85 o 
  -9   0   8       60.14       81.69     13.64 o 
  -8   0   8      175.23      184.91     32.74 o 
  -7   0   8     1173.56     1204.24     40.19 o 
  -6   0   8      283.10      255.40     17.02 o 
  -5   0   8       16.71       18.91      3.58 o 
  -4   0   8      758.93      750.48     21.14 o 
  -3   0   8      104.69       97.70      4.68 o 
  -2   0   8      104.61      125.44     23.23 o 
  -1   0   8      109.52      126.75      9.47 o 
   0   0   8      573.79      568.73     24.15 o 
   1   0   8      154.96      141.57      6.18 o 
   2   0   8       90.21       93.90      4.62 o 
   3   0   8      134.24      126.43      4.95 o 
   4   0   8     1740.45     1751.54     43.82 o 
   5   0   8      674.81      668.95     13.91 o 
   6   0   8       21.24       23.38      4.99 o 
   7   0   8      296.34      290.59     13.91 o 
   8   0   8     1297.29     1359.46     47.23 o 
   9   0   8        1.51        9.23      4.57 o 
  10   0   8      825.97      921.94     46.53 o 
  11   0   8        0.05        2.80      4.07 o 
  12   0   8        0.60        5.24      4.56 o 
 -14   1   8       56.64       45.08     20.99 o 
 -13   1   8       53.86       44.26     20.03 o 
 -12   1   8       23.37       22.10      7.35 o 
 -11   1   8        2.85        5.18      4.15 o 
 -10   1   8       22.63       23.66      7.49 o 
  -9   1   8      667.52      635.96     29.65 o 
  -8   1   8      794.35      770.32     50.62 o 
  -7   1   8      153.30      139.86     22.56 o 
  -6   1   8      171.03      163.08     28.84 o 
  -5   1   8      395.86      413.89     14.49 o 
  -4   1   8      640.47      647.34     16.42 o 
  -3   1   8     2273.21     2511.84     22.18 o 
  -2   1   8      305.35      316.93     20.11 o 
  -1   1   8       43.03       57.24     13.28 o 
   0   1   8       78.61       93.79     11.68 o 
   1   1   8        6.57        8.94      1.76 o 
   2   1   8        9.29       10.54      2.19 o 
   3   1   8     1513.96     1589.45     46.13 o 
   4   1   8        1.44        1.22      1.32 o 
   5   1   8      407.14      411.96     17.42 o 
   6   1   8       34.69       30.68      6.05 o 
   7   1   8      150.54      124.43     18.18 o 
   8   1   8       19.88       27.47      8.17 o 
   9   1   8      310.73      349.69     16.05 o 
  10   1   8       27.17       27.57      9.82 o 
  11   1   8        2.05        5.53      7.20 o 
  12   1   8        1.73        6.62      6.16 o 
 -14   2   8       12.93       11.36      5.58 o 
 -13   2   8        5.35        8.33      6.26 o 
 -12   2   8       29.38       28.78      9.79 o 
 -11   2   8       18.35       17.11      5.98 o 
 -10   2   8        9.66        7.96      3.95 o 
  -9   2   8      471.44      471.27     17.70 o 
  -8   2   8     1999.60     2064.53     49.81 o 
  -7   2   8       88.40       90.88     19.05 o 
  -6   2   8        6.71        9.72      4.49 o 
  -5   2   8      303.40      281.21     10.62 o 
  -4   2   8      811.48      861.92     18.36 o 
  -3   2   8      627.94      707.06      9.45 o 
  -2   2   8     4237.74     4554.00     56.91 o 
  -1   2   8      709.12      693.44     18.68 o 
   0   2   8       75.21       74.24      3.38 o 
   1   2   8       23.96       24.28      3.45 o 
   2   2   8      150.40      156.18      4.90 o 
   3   2   8        4.49        5.54      1.48 o 
   4   2   8       11.46        9.56      2.96 o 
   5   2   8        0.60        1.36      1.59 o 
   6   2   8      105.60       64.73     17.46 o 
   7   2   8        5.20        6.12      4.67 o 
   8   2   8      185.21      172.90     36.10 o 
   9   2   8       10.67        5.69      6.16 o 
  10   2   8       23.32       16.80      7.90 o 
  11   2   8        7.38       10.90      6.48 o 
 -14   3   8      119.30       96.46     23.49 o 
 -13   3   8        6.47       15.42      6.69 o 
 -12   3   8        4.97        4.07      3.65 o 
 -11   3   8       18.60       14.16      5.27 o 
 -10   3   8      115.01      105.21     28.49 o 
  -9   3   8      499.39      456.32     15.62 o 
  -8   3   8      472.25      458.47     17.81 o 
  -7   3   8      169.84      172.92     15.27 o 
  -6   3   8      210.46      212.12      9.14 o 
  -5   3   8     1886.81     1855.80     46.45 o 
  -4   3   8        2.84        4.32      1.34 o 
  -3   3   8      943.20     1017.35     30.06 o 
  -2   3   8        5.25        2.97      1.21 o 
  -1   3   8     1021.51      982.85     20.11 o 
   0   3   8        2.90        4.09      1.16 o 
   1   3   8     1599.37     1690.90     22.96 o 
   2   3   8       62.47       60.73      4.37 o 
   3   3   8       36.19       45.88      5.20 o 
   4   3   8        0.33        1.87      1.16 o 
   5   3   8       27.18       28.47      7.44 o 
   6   3   8       19.68       19.77      5.94 o 
   7   3   8       85.25       72.69     16.48 o 
   8   3   8      118.79      121.32     33.82 o 
   9   3   8        2.46        4.99      2.87 o 
  10   3   8        0.15        2.72      5.19 o 
  11   3   8       98.06       74.79     42.39 o 
 -14   4   8       12.48        4.96      4.06 o 
 -13   4   8        2.32        5.17      3.87 o 
 -12   4   8      590.49      700.15     37.31 o 
 -11   4   8        0.00       -7.51     10.70 o 
 -10   4   8      314.01      305.70     48.05 o 
  -9   4   8       28.99       22.68      9.50 o 
  -8   4   8      171.47      181.02     29.90 o 
  -7   4   8       27.64       34.42      8.00 o 
  -6   4   8      645.27      652.14     38.86 o 
  -5   4   8       75.32       78.65     10.03 o 
  -4   4   8       18.55       21.63      4.03 o 
  -3   4   8      189.07      185.75      7.11 o 
  -2   4   8      561.63      587.29     17.23 o 
  -1   4   8       38.03       48.04      5.83 o 
   0   4   8       14.09       19.01      3.13 o 
   1   4   8      771.46      762.26     10.71 o 
   2   4   8      216.55      233.33      7.54 o 
   3   4   8       15.24       13.59      3.87 o 
   4   4   8       82.48       99.05     16.72 o 
   5   4   8       17.63       38.86     22.40 o 
   6   4   8        2.02        1.24      5.53 o 
   7   4   8       93.28       82.77     20.06 o 
   8   4   8       16.48       21.73      6.60 o 
   9   4   8       21.25       14.27      6.34 o 
  10   4   8        0.50        3.65      4.74 o 
 -14   5   8       19.25       16.45      6.09 o 
 -13   5   8        2.09        3.32      4.35 o 
 -12   5   8        6.47        8.93      5.00 o 
 -11   5   8       19.63       28.10      9.16 o 
 -10   5   8        1.41        2.65      5.04 o 
  -9   5   8        6.75        3.50      4.54 o 
  -8   5   8       42.21       44.57     10.18 o 
  -7   5   8      137.48      141.61     26.70 o 
  -6   5   8        0.23        1.38      2.86 o 
  -5   5   8      252.76      245.76     14.55 o 
  -4   5   8        4.00        6.73      2.08 o 
  -3   5   8      493.33      511.82     10.63 o 
  -2   5   8       17.33       16.99      2.98 o 
  -1   5   8        5.05        9.66      2.35 o 
   0   5   8      188.01      175.33      4.93 o 
   1   5   8      540.75      565.47      9.96 o 
   2   5   8        0.46        1.77      1.44 o 
   3   5   8        3.19        4.43      3.79 o 
   4   5   8       35.88       33.52      9.57 o 
   5   5   8      231.03      223.77     14.24 o 
   6   5   8      196.30      194.60     43.80 o 
   7   5   8      121.04      119.07     36.22 o 
   8   5   8        0.53        3.43      7.11 o 
   9   5   8      125.22      109.78     43.26 o 
 -14   6   8        0.38        4.41      3.39 o 
 -13   6   8        2.33        4.09      4.25 o 
 -12   6   8       93.65       99.03     19.24 o 
 -11   6   8        0.49       -1.66      6.08 o 
 -10   6   8        1.11        1.93      3.12 o 
  -9   6   8        1.02        4.21      4.45 o 
  -8   6   8       60.82       46.59     10.74 o 
  -7   6   8      133.63      152.19     31.72 o 
  -6   6   8        7.18        8.59      3.83 o 
  -5   6   8       20.78       26.60      7.11 o 
  -4   6   8      469.60      483.13     21.81 o 
  -3   6   8      135.40      129.75     14.58 o 
  -2   6   8      164.95      161.58      5.34 o 
  -1   6   8       99.93      117.17     18.43 o 
   0   6   8        0.22        1.68      1.31 o 
   1   6   8       22.06       24.21      5.96 o 
   2   6   8       13.05        7.34      3.19 o 
   3   6   8      140.85      136.66     27.96 o 
   4   6   8      118.56       98.16     23.27 o 
   5   6   8        0.40        1.60      3.22 o 
   6   6   8        0.55        1.77      3.81 o 
   7   6   8       28.10       34.98     12.34 o 
   8   6   8       19.77       20.37     11.21 o 
 -14   7   8       42.54       33.54     12.34 o 
 -13   7   8       23.19       17.68      5.83 o 
 -12   7   8        0.48        6.01      3.34 o 
 -11   7   8        0.07        4.43      4.22 o 
 -10   7   8       53.49       49.23     12.00 o 
  -9   7   8      159.05      141.89     24.33 o 
  -8   7   8       44.32       35.79      8.81 o 
  -7   7   8        5.44        5.96      5.78 o 
  -6   7   8      147.97      125.92     26.69 o 
  -5   7   8        6.44        1.06      5.05 o 
  -4   7   8       11.42        7.89      3.88 o 
  -3   7   8      282.87      264.46     16.89 o 
  -2   7   8      863.40      858.06     21.89 o 
  -1   7   8      255.70      274.00     29.38 o 
   0   7   8       32.69       33.29      7.90 o 
   1   7   8       83.31       91.95     16.37 o 
   2   7   8       27.40       31.70      9.84 o 
   3   7   8      159.39      149.25     14.22 o 
   4   7   8      118.86      104.53     25.99 o 
   5   7   8        0.34        3.87      4.08 o 
   6   7   8       33.68       31.32     11.14 o 
   7   7   8        5.35        6.59      5.32 o 
   8   7   8        8.34       12.22      7.94 o 
 -14   8   8      104.08      122.51     34.97 o 
 -13   8   8       22.63       27.46     12.49 o 
 -12   8   8        0.15        5.41      5.65 o 
 -11   8   8        2.34        8.57      5.36 o 
 -10   8   8        1.75        5.76      4.03 o 
  -9   8   8       98.24       99.74     22.93 o 
  -8   8   8        5.50        6.30      3.03 o 
  -7   8   8      291.53      272.47     13.84 o 
  -6   8   8      188.05      185.32     12.41 o 
  -5   8   8      549.88      542.30     34.97 o 
  -4   8   8      577.86      572.28     22.22 o 
  -3   8   8       17.62       11.70      5.32 o 
  -2   8   8        3.47        3.92      3.46 o 
  -1   8   8      313.95      285.58     13.89 o 
   0   8   8       13.11       15.51      5.15 o 
   1   8   8        5.47       11.77      4.52 o 
   2   8   8       37.99       30.70      9.57 o 
   3   8   8       43.72       44.80     11.79 o 
   4   8   8       29.59       33.27      9.49 o 
   5   8   8        1.99        6.20      4.76 o 
   6   8   8       33.72       33.26     14.20 o 
   7   8   8        2.08        5.46      3.55 o 
 -14   9   8      152.38      150.71     33.17 o 
 -13   9   8        7.50        6.75      7.31 o 
 -12   9   8        0.12        7.82      5.31 o 
 -11   9   8      199.71      165.40     15.62 o 
 -10   9   8        9.77       12.37     10.50 o 
  -8   9   8        5.26        4.65      6.38 o 
  -7   9   8      124.97      134.95     20.34 o 
  -6   9   8      131.75      109.29     29.25 o 
  -5   9   8       20.53       19.88      8.91 o 
  -4   9   8        0.05        2.93      5.38 o 
  -3   9   8      415.26      413.30     24.40 o 
  -2   9   8        6.22        8.44      3.46 o 
  -1   9   8      183.51      203.98     14.41 o 
   0   9   8      172.90      167.64     14.70 o 
   1   9   8      582.42      594.96     23.60 o 
   2   9   8       24.37       24.55      7.74 o 
   3   9   8       71.24       78.65     23.49 o 
   4   9   8        0.55        1.42      3.82 o 
   5   9   8       78.68       45.46     23.32 o 
   6   9   8       16.87       12.96      8.64 o 
 -13  10   8        4.18        7.46      4.34 o 
 -12  10   8       59.28       38.88     13.38 o 
 -11  10   8       17.18       17.95     14.89 o 
 -10  10   8        0.51        4.39      6.52 o 
  -9  10   8       30.91       40.29     25.86 o 
  -7  10   8       41.18       38.56     13.83 o 
  -6  10   8        0.35        4.72      4.72 o 
  -5  10   8       18.13       21.87      7.84 o 
  -4  10   8       47.35       65.22     20.08 o 
  -3  10   8        1.38        5.92      4.99 o 
  -2  10   8      386.57      408.78     33.24 o 
  -1  10   8       45.04       45.56     14.06 o 
   0  10   8      375.55      408.38     18.41 o 
   1  10   8       64.34       59.67     24.02 o 
   2  10   8       37.27       30.53     13.86 o 
   3  10   8        1.13        5.25      4.45 o 
   4  10   8       20.28       24.20      8.24 o 
 -12  11   8        2.66        4.59      5.45 o 
 -11  11   8      149.46      103.38     53.78 o 
 -10  11   8        2.20        2.99      6.12 o 
  -9  11   8       23.77       26.46     15.36 o 
  -8  11   8        8.65        7.45      6.98 o 
  -7  11   8      423.08      420.68     34.04 o 
  -6  11   8        0.62       -0.86      7.58 o 
  -5  11   8       66.17       53.58     24.80 o 
  -4  11   8        1.20        1.13      6.05 o 
  -3  11   8       52.58       57.50     27.99 o 
  -2  11   8       21.26       32.44     11.30 o 
  -1  11   8      146.48      122.65     54.45 o 
   0  11   8        2.98        5.38      4.72 o 
   1  11   8      210.47      198.91     30.58 o 
   2  11   8       72.09       44.08     33.90 o 
   3  11   8       24.07       26.06     18.35 o 
 -12  12   8      100.19       48.93     44.41 o 
 -11  12   8        0.87        2.63      4.38 o 
 -10  12   8       20.16       28.59     13.89 o 
  -9  12   8       36.18       28.99     12.56 o 
  -8  12   8        6.17        6.85      7.65 o 
  -7  12   8       88.40       92.01     24.66 o 
  -6  12   8        2.42        3.06      5.92 o 
  -5  12   8       28.56       21.34      6.58 o 
  -4  12   8        7.59        6.52      5.38 o 
  -3  12   8        0.60        1.46      3.39 o 
  -2  12   8      203.08      242.19     20.54 o 
  -1  12   8      123.25      120.33     39.82 o 
   0  12   8        0.04       -0.13      6.78 o 
   1  12   8       17.95       17.09     15.29 o 
 -10  13   8       14.68       12.96     10.44 o 
  -9  13   8        1.07        1.79      3.86 o 
  -8  13   8      106.48       87.49     33.97 o 
  -7  13   8       72.32       72.60     28.25 o 
  -6  13   8        0.24        3.72      5.32 o 
  -5  13   8        9.40        4.12      7.25 o 
  -4  13   8        3.25        7.05      6.18 o 
  -3  13   8      198.40      224.97     25.13 o 
  -2  13   8       16.19       18.68      9.84 o 
  -1  13   8      150.49      143.66     19.35 o 
  -8  14   8       43.90       28.05     14.23 o 
  -7  14   8       44.03       27.92     19.81 o 
  -6  14   8       10.97        9.04     10.24 o 
  -5  14   8        0.04        2.19      3.52 o 
  -4  14   8       29.82       29.45     18.15 o 
   2 -14   9       58.36       54.54     18.39 o 
   3 -14   9       12.45        4.93      5.13 o 
   4 -14   9       24.90       25.40     12.43 o 
   5 -14   9       54.72       68.81     26.59 o 
   6 -14   9        3.05       -0.15      5.70 o 
   7 -14   9       87.90       78.11     25.38 o 
  -1 -13   9       60.94       35.74     19.52 o 
   0 -13   9      202.65      215.66     29.58 o 
   1 -13   9        0.08        6.95      3.89 o 
   2 -13   9        5.81       10.18      5.44 o 
   3 -13   9       18.08       16.34      8.30 o 
   4 -13   9       43.41       39.79     14.70 o 
   5 -13   9       46.02       48.15     18.80 o 
   6 -13   9        3.50        9.06      7.18 o 
   7 -13   9        0.00        7.80      6.75 o 
   8 -13   9      591.15      640.50     41.19 o 
   9 -13   9       42.99       36.49     11.92 o 
  -3 -12   9        3.85        6.79      7.85 o 
  -2 -12   9       89.20       63.63     27.19 o 
  -1 -12   9       11.72       18.27      7.80 o 
   0 -12   9       87.09       72.82     28.11 o 
   1 -12   9      123.29      135.79     33.46 o 
   2 -12   9       21.17       36.27     10.16 o 
   3 -12   9      141.49      136.72     30.73 o 
   4 -12   9       47.00       41.37     11.93 o 
   5 -12   9       37.08       37.51      8.86 o 
   6 -12   9        1.82        6.24      3.23 o 
   7 -12   9      229.04      241.59     23.85 o 
   8 -12   9        6.42        0.88      5.27 o 
   9 -12   9        9.63       10.52      6.91 o 
  10 -12   9       12.85       13.52      7.05 o 
  11 -12   9        2.18        3.11      4.91 o 
  -5 -11   9        1.36        0.99      3.01 o 
  -4 -11   9       39.73       26.05      8.63 o 
  -3 -11   9      186.96      148.72     47.25 o 
  -2 -11   9      107.33       93.28     37.24 o 
  -1 -11   9      180.30      148.21     41.65 o 
   0 -11   9       66.23       79.45     20.40 o 
   1 -11   9       44.67       45.03      8.82 o 
   2 -11   9      104.83      122.10     23.65 o 
   3 -11   9       42.62       55.71     16.75 o 
   4 -11   9       18.49       17.96      6.29 o 
   5 -11   9       66.91       66.75     15.50 o 
   6 -11   9      123.45      115.81     20.07 o 
   7 -11   9       92.75      114.89     23.33 o 
   8 -11   9       83.79       79.83     18.00 o 
   9 -11   9        2.56        9.67      8.10 o 
  10 -11   9      111.07      104.72     17.06 o 
  11 -11   9       19.51       17.30     10.27 o 
  -6 -10   9      144.68      144.51     14.84 o 
  -5 -10   9       14.73       18.01      7.47 o 
  -4 -10   9       15.50       13.73      7.18 o 
  -3 -10   9      113.68       77.33     26.02 o 
  -2 -10   9        1.75        6.21      4.59 o 
  -1 -10   9       65.41       58.21     12.39 o 
   0 -10   9       65.13       72.92     16.82 o 
   1 -10   9       29.87       42.24     11.84 o 
   2 -10   9        4.96        5.41      5.56 o 
   3 -10   9       88.25       88.43     15.87 o 
   4 -10   9       44.12       50.28     15.70 o 
   5 -10   9      230.89      198.53     10.35 o 
   6 -10   9       60.45       58.77     12.72 o 
   7 -10   9      168.49      156.25     12.66 o 
   8 -10   9      139.20      134.82     25.62 o 
   9 -10   9        2.74        4.07      4.78 o 
  10 -10   9        0.21        3.81      3.67 o 
  11 -10   9      118.87      101.42     15.82 o 
  12 -10   9       18.13       12.57      9.22 o 
  -7  -9   9       23.11       15.79      9.66 o 
  -6  -9   9        2.61        9.36      6.25 o 
  -5  -9   9       11.12       13.06      4.11 o 
  -4  -9   9       15.22       11.49      6.35 o 
  -3  -9   9       83.34       74.36     29.31 o 
  -2  -9   9       69.92       53.49     15.62 o 
  -1  -9   9       29.06       22.35      6.38 o 
   0  -9   9       13.38       20.36      7.08 o 
   1  -9   9        2.61        0.92      8.38 o 
   2  -9   9      103.05       90.14     23.49 o 
   3  -9   9      112.41      132.73     25.67 o 
   4  -9   9       86.32       94.24     18.81 o 
   5  -9   9        0.72        3.17      3.35 o 
   6  -9   9      100.78       98.34     16.56 o 
   7  -9   9       35.19       32.83      6.62 o 
   8  -9   9      219.75      173.55     14.67 o 
   9  -9   9        0.49        3.44      4.55 o 
  10  -9   9       25.49       18.38      8.19 o 
  11  -9   9        7.08        1.53      4.88 o 
  12  -9   9       42.73       34.45     11.91 o 
  -8  -8   9      174.91      184.19     15.88 o 
  -7  -8   9        6.45        7.46      3.79 o 
  -6  -8   9       84.58       61.87     18.04 o 
  -5  -8   9      110.67       83.62     20.38 o 
  -4  -8   9       84.58       74.94     15.52 o 
  -3  -8   9       74.10       56.42     12.41 o 
  -2  -8   9       64.68       65.83     15.10 o 
  -1  -8   9       42.54       44.69     11.53 o 
   0  -8   9      373.41      395.88     17.22 o 
   1  -8   9      115.11      134.18     23.70 o 
   2  -8   9      125.81      134.85     24.31 o 
   3  -8   9       75.48       83.76     13.69 o 
   4  -8   9       63.21       65.05     10.47 o 
   5  -8   9     2562.64     2494.91     74.16 o 
   6  -8   9       18.33       19.56      6.32 o 
   7  -8   9       39.01       26.80      7.73 o 
   8  -8   9        2.84        6.60      3.61 o 
   9  -8   9       49.69       36.54     10.23 o 
  10  -8   9        0.75        4.35      3.81 o 
  11  -8   9       29.60       22.43      7.37 o 
  12  -8   9       69.42       64.02     22.48 o 
  13  -8   9       36.21       31.21     18.36 o 
  -9  -7   9       27.73       24.09     10.36 o 
  -8  -7   9      278.38      304.20     26.50 o 
  -7  -7   9        3.04        2.90      3.31 o 
  -6  -7   9       79.88       70.16     15.24 o 
  -5  -7   9       73.46       58.21     13.52 o 
  -4  -7   9      698.08      701.31     33.16 o 
  -3  -7   9        7.51        5.98      5.34 o 
  -2  -7   9      736.78      742.54     31.97 o 
  -1  -7   9       43.18       60.29     12.98 o 
   0  -7   9      557.33      579.38     19.92 o 
   1  -7   9      538.69      485.99     21.45 o 
   2  -7   9       39.63       49.82      8.72 o 
   3  -7   9       71.00       76.52     13.36 o 
   4  -7   9      361.64      364.56     14.63 o 
   5  -7   9        2.51        5.87      3.73 o 
   6  -7   9     1590.78     1521.17     46.47 o 
   7  -7   9       12.21       14.41      4.07 o 
   8  -7   9      945.37      879.54     29.41 o 
   9  -7   9       22.39       28.56      7.39 o 
  10  -7   9      245.37      241.81     17.48 o 
  11  -7   9        0.96        5.90      4.58 o 
  12  -7   9      364.49      380.95     23.28 o 
  13  -7   9       91.25       64.53     24.53 o 
 -10  -6   9        2.81        2.02      3.14 o 
  -9  -6   9       53.80       43.93     10.00 o 
  -8  -6   9        0.39        5.34      3.85 o 
  -7  -6   9       72.16       55.79     16.41 o 
  -6  -6   9       25.69       17.23      6.71 o 
  -5  -6   9      181.77      173.45     30.41 o 
  -4  -6   9      102.72      118.31     26.28 o 
  -3  -6   9       10.06       14.29      6.16 o 
  -2  -6   9       20.14       20.38      7.43 o 
  -1  -6   9      725.21      716.91     23.37 o 
   0  -6   9        6.51        7.34      5.24 o 
   1  -6   9        7.90       10.61      4.83 o 
   2  -6   9       48.68       59.67     10.79 o 
   3  -6   9       47.36       66.86     18.90 o 
   4  -6   9        6.79        7.03      2.97 o 
   5  -6   9     2341.60     2405.06     51.59 o 
   6  -6   9        4.79       10.70      3.77 o 
   7  -6   9      126.37      124.54     20.93 o 
   8  -6   9        3.89        6.55      3.75 o 
   9  -6   9       64.91       62.63     13.98 o 
  10  -6   9        9.05       10.81      4.04 o 
  11  -6   9        2.91        4.69      4.96 o 
  12  -6   9       26.82       26.25      8.96 o 
  13  -6   9       34.35       27.29     10.26 o 
 -10  -5   9        1.34        3.28      4.28 o 
  -9  -5   9        0.00        2.87      3.83 o 
  -8  -5   9        1.46        7.20      4.05 o 
  -7  -5   9        3.39        6.67      3.32 o 
  -6  -5   9      865.78      835.24     34.30 o 
  -5  -5   9       41.39       37.29      8.33 o 
  -4  -5   9      462.79      472.52     21.74 o 
  -3  -5   9      126.29      145.53     37.86 o 
  -2  -5   9      808.47      846.11     27.95 o 
  -1  -5   9      267.68      259.00     11.84 o 
   0  -5   9       27.75       27.10      7.22 o 
   1  -5   9      263.95      276.18     26.40 o 
   2  -5   9      821.86      850.35     34.38 o 
   3  -5   9      565.71      570.90     15.46 o 
   4  -5   9      395.84      445.54     19.50 o 
   5  -5   9      112.00      114.24     16.03 o 
   6  -5   9       72.40       72.66     13.01 o 
   7  -5   9        5.59        4.28      3.44 o 
   8  -5   9        0.19        4.22      2.66 o 
   9  -5   9       12.96       21.48      5.62 o 
  10  -5   9        8.61       10.21      4.03 o 
  11  -5   9        2.96        3.04      4.13 o 
  12  -5   9        7.29        7.73      3.33 o 
  13  -5   9        5.74        8.09      5.00 o 
 -11  -4   9       22.51       15.31      8.23 o 
 -10  -4   9      105.24       95.49     28.80 o 
  -9  -4   9        2.19        2.61      3.16 o 
  -8  -4   9        0.78        0.70      4.55 o 
  -7  -4   9       54.18       58.11     11.74 o 
  -6  -4   9        3.10        8.15      3.97 o 
  -5  -4   9        1.22        5.23      4.76 o 
  -4  -4   9        0.19        0.79      5.60 o 
  -3  -4   9        4.14        9.80      3.22 o 
  -2  -4   9      473.36      488.67     22.09 o 
  -1  -4   9      242.22      268.44     10.54 o 
   0  -4   9        4.67        1.30      2.50 o 
   1  -4   9      453.69      453.52     14.09 o 
   2  -4   9       22.36       29.31      4.59 o 
   3  -4   9       55.86       67.83     11.93 o 
   4  -4   9       24.58       23.78      6.15 o 
   5  -4   9      157.61      148.50     11.91 o 
   6  -4   9       49.32       50.20     10.58 o 
   7  -4   9       13.75       25.52      5.50 o 
   8  -4   9        9.70        7.37      3.42 o 
   9  -4   9      132.44      142.92     24.04 o 
  10  -4   9       41.73       34.73      9.11 o 
  11  -4   9       56.37       48.12     14.62 o 
  12  -4   9       13.77       14.85      8.91 o 
  13  -4   9       84.74       61.94     29.61 o 
 -12  -3   9       17.61       15.35      5.88 o 
 -11  -3   9       67.77       47.69     16.34 o 
 -10  -3   9       51.88       50.18      8.99 o 
  -9  -3   9      155.66      137.38     28.37 o 
  -8  -3   9       59.98       68.59     14.75 o 
  -7  -3   9      139.33      145.60     21.95 o 
  -6  -3   9       27.78       35.34      7.89 o 
  -5  -3   9      259.20      293.16     15.10 o 
  -4  -3   9     1050.77     1101.67     38.13 o 
  -3  -3   9        4.84        9.25      3.99 o 
  -2  -3   9       95.52       74.14     11.89 o 
  -1  -3   9       80.89       85.04     13.33 o 
   0  -3   9       18.64       20.38      3.77 o 
   1  -3   9      151.99      156.69      5.77 o 
   2  -3   9      771.91      745.45     13.79 o 
   3  -3   9      104.07      112.74      9.09 o 
   4  -3   9      285.96      289.46     13.42 o 
   5  -3   9       65.50       63.54     11.27 o 
   6  -3   9        1.41       10.81      3.27 o 
   7  -3   9      234.14      203.41     16.43 o 
   8  -3   9      217.03      219.58     14.79 o 
   9  -3   9       57.42       56.19      9.08 o 
  10  -3   9      576.20      570.26     25.79 o 
  11  -3   9       16.41       18.96      9.09 o 
  12  -3   9        1.01        8.82      5.68 o 
 -12  -2   9      114.01       94.07     32.43 o 
 -11  -2   9       34.16       31.90      8.66 o 
 -10  -2   9      838.67      893.60     38.32 o 
  -9  -2   9       70.21       64.10     16.05 o 
  -8  -2   9        6.06        9.04      2.72 o 
  -7  -2   9      845.67      816.46     36.86 o 
  -6  -2   9       84.49      118.83     19.46 o 
  -5  -2   9      870.29      896.84     20.64 o 
  -4  -2   9      473.11      502.96     31.25 o 
  -3  -2   9     1182.69     1171.10     71.23 o 
  -2  -2   9      124.13      119.02      5.31 o 
  -1  -2   9      985.30     1022.29     15.14 o 
   0  -2   9      140.09      153.18      6.23 o 
   1  -2   9      222.15      241.96      6.47 o 
   2  -2   9        0.08        1.66      1.30 o 
   3  -2   9      624.16      627.43     18.20 o 
   4  -2   9       67.13       66.89      8.34 o 
   5  -2   9      241.53      231.18     10.20 o 
   6  -2   9      381.23      396.26     11.56 o 
   7  -2   9     2029.93     2105.50     62.72 o 
   8  -2   9      316.79      312.57     15.50 o 
   9  -2   9       61.42       54.06     10.47 o 
  10  -2   9      101.33       90.70     25.97 o 
  11  -2   9      409.34      436.61     40.59 o 
  12  -2   9        8.38        4.99      4.30 o 
 -13  -1   9        0.03        4.48      3.49 o 
 -12  -1   9        2.53        4.83      4.22 o 
 -11  -1   9      211.19      220.02     31.09 o 
 -10  -1   9       11.74       12.04      6.08 o 
  -9  -1   9       54.45       53.21     11.15 o 
  -8  -1   9      144.10      137.76     23.80 o 
  -7  -1   9      344.27      346.39     15.12 o 
  -6  -1   9      725.16      741.57     23.37 o 
  -5  -1   9        1.52        5.26      3.62 o 
  -4  -1   9     1071.98     1032.26     39.40 o 
  -3  -1   9        0.39        2.41      1.27 o 
  -2  -1   9     1455.85     1491.97     30.55 o 
  -1  -1   9      709.10      711.05     15.51 o 
   0  -1   9      936.13      940.99     15.48 o 
   1  -1   9       70.00       66.96     10.71 o 
   2  -1   9        7.00       13.32      2.69 o 
   3  -1   9       15.53       15.65      3.10 o 
   4  -1   9     1420.65     1413.86     50.28 o 
   5  -1   9        3.47        5.15      2.38 o 
   6  -1   9      676.32      677.31     16.52 o 
   7  -1   9       90.58       86.29     17.18 o 
   8  -1   9      739.68      721.39     25.49 o 
   9  -1   9       40.43       41.62     11.47 o 
  10  -1   9       11.31        8.22      6.53 o 
  11  -1   9       52.77       37.93     14.64 o 
  12  -1   9      201.71      209.01     17.44 o 
 -13   0   9       41.74       31.72     15.09 o 
 -12   0   9       27.28       33.01     12.40 o 
 -11   0   9       41.11       33.57     12.22 o 
 -10   0   9      143.14      145.53     24.62 o 
  -9   0   9      196.71      173.54     21.37 o 
  -8   0   9       32.78       29.68      7.26 o 
  -7   0   9     2143.31     2215.84     48.42 o 
  -6   0   9      405.70      440.05     24.29 o 
  -5   0   9      485.68      496.78     16.32 o 
  -4   0   9       13.51       11.20      2.37 o 
  -3   0   9       41.62       52.19      3.70 o 
  -2   0   9      340.64      337.94      7.91 o 
  -1   0   9     1152.79     1351.33     71.50 o 
   0   0   9        0.10        1.55      5.60 o 
   1   0   9      101.67       82.84      7.99 o 
   2   0   9       62.78       70.22      8.51 o 
   3   0   9        5.96       16.28      3.40 o 
   4   0   9        0.15        2.51      1.59 o 
   5   0   9      543.16      535.50     42.92 o 
   6   0   9        3.92        3.38      2.33 o 
   7   0   9      276.63      275.06     12.40 o 
   8   0   9      116.76      100.15     33.15 o 
   9   0   9        2.98        7.88      6.30 o 
  10   0   9       24.33       25.74      8.09 o 
  11   0   9        2.82        5.57      5.91 o 
  12   0   9       27.79       26.47     13.63 o 
 -13   1   9        0.54        4.05      4.80 o 
 -12   1   9       41.13       39.65     12.22 o 
 -11   1   9       80.22       99.89     21.30 o 
 -10   1   9       59.98       54.79     10.63 o 
  -9   1   9       33.03       33.32      8.26 o 
  -8   1   9      736.63      759.39     31.17 o 
  -7   1   9      184.62      173.74     15.06 o 
  -6   1   9      348.09      347.57     20.91 o 
  -5   1   9      122.01      103.93      9.94 o 
  -4   1   9       27.24       28.49      7.03 o 
  -3   1   9      238.34      249.08      6.90 o 
  -2   1   9      682.89      704.42     34.90 o 
  -1   1   9        2.61        8.60      5.90 o 
   0   1   9      125.08      120.97      8.94 o 
   1   1   9      136.35      117.22     18.80 o 
   2   1   9       79.37       85.82      5.31 o 
   3   1   9       12.48       11.78      2.39 o 
   4   1   9        8.41        8.72      1.91 o 
   5   1   9       38.65       41.47      8.40 o 
   6   1   9      555.86      538.14     12.06 o 
   7   1   9       20.35       18.23      4.66 o 
   8   1   9        3.75        6.93      3.84 o 
   9   1   9       37.41       36.40     12.70 o 
  10   1   9       90.84       72.38     29.23 o 
  11   1   9        6.62        4.10      5.56 o 
 -13   2   9       76.60       58.82     22.87 o 
 -12   2   9       35.39       41.86     12.22 o 
 -11   2   9      336.67      358.60     23.78 o 
 -10   2   9      171.08      179.92     21.63 o 
  -9   2   9       26.40       21.22      5.58 o 
  -8   2   9      460.57      457.99     31.74 o 
  -7   2   9        0.00        2.58      5.32 o 
  -6   2   9      296.79      310.15     17.74 o 
  -5   2   9      158.58      153.66      7.66 o 
  -4   2   9        8.09        7.48      1.68 o 
  -3   2   9      285.49      299.96     10.34 o 
  -2   2   9       38.70       43.21     14.82 o 
  -1   2   9      293.84      280.52     18.25 o 
   0   2   9       63.60       77.61     17.16 o 
   1   2   9        3.66        3.52      1.16 o 
   2   2   9        6.90        6.57      1.31 o 
   3   2   9     1136.56     1098.53     12.44 o 
   4   2   9        6.49        7.68      2.78 o 
   5   2   9      106.93      105.72     11.20 o 
   6   2   9      104.15       99.03     29.12 o 
   7   2   9      568.27      611.42     27.84 o 
   8   2   9       46.62       37.72     14.28 o 
   9   2   9      178.39      206.64     14.26 o 
  10   2   9        9.43       19.04      7.88 o 
  11   2   9        7.03        9.05      6.53 o 
 -14   3   9       32.91       14.84     11.53 o 
 -13   3   9      123.21      118.70     32.15 o 
 -12   3   9       36.24       32.00     13.48 o 
 -11   3   9      154.52      110.37     41.63 o 
 -10   3   9       14.87       22.80      6.93 o 
  -9   3   9       87.42       81.23     16.55 o 
  -8   3   9      154.50      151.00     33.42 o 
  -7   3   9      279.23      285.80     13.92 o 
  -6   3   9      220.28      216.63     37.00 o 
  -5   3   9        0.04        1.15      1.66 o 
  -4   3   9        0.74        1.97      1.74 o 
  -3   3   9        7.87        8.69      1.49 o 
  -2   3   9      673.92      657.07      7.45 o 
  -1   3   9       13.90       15.98      2.69 o 
   0   3   9     1504.16     1479.42     16.46 o 
   1   3   9      460.13      458.58     14.80 o 
   2   3   9      101.98       82.53      6.11 o 
   3   3   9        1.08        4.15      1.34 o 
   4   3   9       57.01       47.75      7.80 o 
   5   3   9       46.35       49.67     12.21 o 
   6   3   9        2.12        5.73      5.02 o 
   7   3   9       27.24       32.21      8.85 o 
   8   3   9        1.53        7.31      4.23 o 
   9   3   9        0.99        2.95      4.16 o 
  10   3   9        1.90       11.50     12.23 o 
 -14   4   9        5.28        5.62      4.29 o 
 -13   4   9       35.50       36.79     12.63 o 
 -12   4   9       66.26       75.48     16.43 o 
 -11   4   9      167.35      163.17     34.13 o 
 -10   4   9      361.96      370.42     15.18 o 
  -9   4   9       95.94       95.42     25.09 o 
  -8   4   9      150.18      153.86     19.02 o 
  -7   4   9      456.93      454.03     15.96 o 
  -6   4   9        0.41        1.92      5.10 o 
  -5   4   9     2169.98     2247.46     48.09 o 
  -4   4   9        7.93       11.46      2.84 o 
  -3   4   9      535.41      560.08     10.86 o 
  -2   4   9        0.33       -0.55      1.30 o 
  -1   4   9       39.01       49.22      5.09 o 
   0   4   9       40.23       35.24      3.89 o 
   1   4   9     1454.55     1351.86     34.38 o 
   2   4   9       73.87       67.20      5.47 o 
   3   4   9      323.24      288.04      8.36 o 
   4   4   9        0.76        3.13      4.54 o 
   5   4   9       30.35       28.53      8.14 o 
   6   4   9       18.93       31.48      8.51 o 
   7   4   9      343.90      350.56     29.72 o 
   8   4   9       16.59       14.53      5.53 o 
   9   4   9        4.37        9.06      7.29 o 
 -14   5   9       26.68       28.76     10.68 o 
 -13   5   9        1.48        7.75      3.62 o 
 -12   5   9        4.28        6.00      5.17 o 
 -11   5   9       16.32       19.12      6.61 o 
 -10   5   9        0.24        6.96      4.23 o 
  -9   5   9       35.48       34.38      9.81 o 
  -8   5   9       47.48       40.80      9.06 o 
  -7   5   9       14.76       16.59      5.90 o 
  -6   5   9     2827.33     2987.99     89.78 o 
  -5   5   9       27.98       30.37      6.05 o 
  -4   5   9       19.28       23.52      4.23 o 
  -3   5   9       81.08       70.49      6.69 o 
  -2   5   9      139.75      130.15      6.06 o 
  -1   5   9      154.90      146.52      7.60 o 
   0   5   9      492.79      510.53     17.14 o 
   1   5   9       42.02       40.62      7.00 o 
   2   5   9       23.74       16.29      3.27 o 
   3   5   9       84.67       82.45     19.24 o 
   4   5   9       93.38      103.98     25.54 o 
   5   5   9      379.15      381.79     27.66 o 
   6   5   9       26.27       13.71      5.78 o 
   7   5   9        5.97       10.96      4.22 o 
   8   5   9       79.44       77.37     28.92 o 
   9   5   9       40.06       23.94     16.01 o 
 -14   6   9        4.19        5.68      5.36 o 
 -13   6   9      102.79      107.23     28.94 o 
 -12   6   9       13.29       11.83      5.36 o 
 -11   6   9        0.67        5.18      4.76 o 
 -10   6   9       36.61       28.46      7.94 o 
  -9   6   9       53.94       54.06     18.30 o 
  -8   6   9      171.39      176.29     11.76 o 
  -7   6   9      596.02      602.44     22.29 o 
  -6   6   9      270.22      295.06     13.34 o 
  -5   6   9      227.77      223.03     13.91 o 
  -4   6   9      576.58      540.53     23.57 o 
  -3   6   9      110.47       98.92      8.54 o 
  -2   6   9       81.05       82.05      6.39 o 
  -1   6   9      872.56      885.13     40.62 o 
   0   6   9      425.84      448.19     11.46 o 
   1   6   9      109.02      117.42     10.26 o 
   2   6   9      197.06      182.58     19.35 o 
   3   6   9        4.73        5.77      3.91 o 
   4   6   9      291.89      305.64     17.03 o 
   5   6   9       17.89       13.31      6.07 o 
   6   6   9        0.21        4.46      3.91 o 
   7   6   9       55.05       53.97     21.95 o 
   8   6   9      153.50      191.11     51.09 o 
 -14   7   9        3.55        5.73      3.23 o 
 -13   7   9       48.72       47.08     19.53 o 
 -12   7   9        5.79        5.51      5.55 o 
 -11   7   9        3.05        1.44      3.56 o 
 -10   7   9        1.80        2.07      4.72 o 
  -9   7   9       61.56       52.64     13.23 o 
  -8   7   9       59.53       54.21     12.20 o 
  -7   7   9        0.96        6.05      4.90 o 
  -6   7   9      745.51      778.25     32.42 o 
  -5   7   9       48.90       40.02      7.58 o 
  -4   7   9      212.81      217.86     16.75 o 
  -3   7   9     1232.31     1168.60     42.26 o 
  -2   7   9      923.85      933.06     26.72 o 
  -1   7   9        6.59        6.90      2.40 o 
   0   7   9      105.69      119.31     16.68 o 
   1   7   9        0.27        2.14      3.88 o 
   2   7   9      293.38      259.39     15.26 o 
   3   7   9       10.80        5.05      3.43 o 
   4   7   9      139.64      119.98     36.56 o 
   5   7   9        0.38        2.55      3.50 o 
   6   7   9       54.14       47.14     17.08 o 
   7   7   9        8.21       15.71      5.15 o 
 -13   8   9       31.54       26.41      7.89 o 
 -12   8   9       58.77       45.96     17.12 o 
 -11   8   9        6.94        6.56      3.96 o 
 -10   8   9      547.62      557.58     38.32 o 
  -9   8   9      316.12      284.82     22.73 o 
  -8   8   9       78.75       70.53     14.85 o 
  -7   8   9       30.13       18.60      7.48 o 
  -6   8   9       60.22       79.11     16.88 o 
  -5   8   9       91.57       92.58     17.15 o 
  -4   8   9      421.98      411.98     13.30 o 
  -3   8   9      857.96      862.71     32.87 o 
  -2   8   9       69.10       69.60     15.16 o 
  -1   8   9        7.72        4.65      6.52 o 
   0   8   9        9.59       10.51      3.88 o 
   1   8   9       16.93       22.78      7.85 o 
   2   8   9        0.56        4.92      5.32 o 
   3   8   9      193.42      160.82     35.25 o 
   4   8   9       36.23       39.57     16.77 o 
   5   8   9       24.29       22.46      7.33 o 
   6   8   9      111.18      113.73     13.94 o 
 -13   9   9       15.96        6.20      7.98 o 
 -12   9   9      242.01      215.26     49.66 o 
 -11   9   9        0.01        4.19      7.31 o 
 -10   9   9       22.15       16.49      8.36 o 
  -9   9   9      239.92      221.51     13.83 o 
  -8   9   9       23.07       13.31      4.32 o 
  -7   9   9       27.55       17.73      5.45 o 
  -6   9   9       96.84       98.20     22.36 o 
  -5   9   9       33.49       23.13      8.11 o 
  -4   9   9        7.92        4.79      5.65 o 
  -3   9   9      237.09      218.78     32.71 o 
  -2   9   9        1.51        3.99      5.92 o 
  -1   9   9      134.92      144.57     28.34 o 
   0   9   9      188.26      197.53     17.50 o 
   1   9   9       26.02       21.54      6.07 o 
   2   9   9      149.47      124.21     32.18 o 
   3   9   9      170.78      167.45     14.02 o 
   4   9   9      115.63       94.55     41.43 o 
   5   9   9        4.08        5.01      4.27 o 
 -13  10   9       38.23       23.16      9.97 o 
 -12  10   9        2.03        2.79      6.71 o 
 -11  10   9       46.89       46.80     20.74 o 
 -10  10   9       16.39        9.84     14.16 o 
  -9  10   9        6.85        2.73      5.38 o 
  -8  10   9       28.73       29.38     12.83 o 
  -7  10   9      494.50      496.60     19.74 o 
  -6  10   9        2.86        6.52      5.32 o 
  -5  10   9      232.56      197.24     57.50 o 
  -4  10   9        2.34       11.90      6.32 o 
  -3  10   9        9.05        5.65      3.72 o 
  -2  10   9      159.02      163.34     22.27 o 
  -1  10   9      687.75      743.67     36.96 o 
   0  10   9        0.41        5.51      2.77 o 
   1  10   9        1.06        1.94      4.10 o 
   2  10   9       41.11       33.21     13.72 o 
   3  10   9       10.78        6.75      4.84 o 
   4  10   9       87.35       37.96     38.43 o 
 -12  11   9        3.20        5.21      4.14 o 
 -11  11   9      101.34       77.71     57.17 o 
 -10  11   9        0.02        1.33      6.25 o 
  -9  11   9        0.51        4.12      6.32 o 
  -8  11   9        0.33        4.65      5.25 o 
  -7  11   9       37.61       31.98     16.55 o 
  -6  11   9       13.67        8.44      5.72 o 
  -5  11   9       20.17       18.02      9.51 o 
  -4  11   9       21.23       39.36     16.09 o 
  -3  11   9       18.29       15.96      6.18 o 
  -2  11   9      693.41      665.00     26.92 o 
  -1  11   9      135.42      112.08     29.45 o 
   0  11   9      245.39      242.58     30.51 o 
   1  11   9       12.72       16.69      7.71 o 
   2  11   9       11.72        7.25     10.77 o 
 -11  12   9        0.00        0.86      4.25 o 
 -10  12   9        1.99        6.12      7.31 o 
  -9  12   9        0.38        3.26      6.65 o 
  -8  12   9        5.42        1.86      4.52 o 
  -7  12   9       22.61       18.81     14.49 o 
  -6  12   9        0.03        2.26      4.06 o 
  -5  12   9       21.42       12.83     14.03 o 
  -4  12   9        0.00        4.99      4.65 o 
  -3  12   9      245.98      245.44     33.24 o 
  -2  12   9       55.77       53.65     25.26 o 
  -1  12   9      198.88      198.97     22.67 o 
   0  12   9       85.50       68.41     31.78 o 
   1  12   9        0.31        1.20      5.38 o 
  -9  13   9      157.84      198.71     22.40 o 
  -8  13   9       59.49       54.31     23.27 o 
  -7  13   9        1.97        2.73      5.45 o 
  -6  13   9        3.42        3.72      4.06 o 
  -5  13   9        9.68        2.46      4.99 o 
  -4  13   9       76.21       67.48     30.25 o 
  -3  13   9      121.69      115.01     22.87 o 
  -2  13   9       43.11       31.18     16.09 o 
   3 -14  10        0.99        2.01      5.18 o 
   4 -14  10      218.49      244.63     48.06 o 
   5 -14  10       11.86       10.02      7.02 o 
   6 -14  10       56.29       30.71     33.24 o 
   0 -13  10      104.45       83.90     38.40 o 
   1 -13  10        8.32        8.60      8.00 o 
   2 -13  10        7.77       11.55      6.31 o 
   3 -13  10      153.19      176.49     22.46 o 
   4 -13  10        0.42        8.42      7.67 o 
   5 -13  10        2.20        5.78      4.04 o 
   6 -13  10       11.81        6.89      5.32 o 
   7 -13  10        0.15        4.75      5.26 o 
   8 -13  10       40.21       36.53     11.87 o 
  -2 -12  10       90.08       62.28     32.70 o 
  -1 -12  10        3.34        6.35      3.98 o 
   0 -12  10      117.82       94.87     34.01 o 
   1 -12  10      101.42       91.08     29.58 o 
   2 -12  10       73.32       73.20     25.10 o 
   3 -12  10        0.06        3.85      6.34 o 
   4 -12  10       13.27        7.35      6.51 o 
   5 -12  10       12.96       13.55      6.27 o 
   6 -12  10       27.71       33.10     11.65 o 
   7 -12  10        8.39        9.38      3.59 o 
   8 -12  10       20.11       21.93      9.70 o 
   9 -12  10       10.63       22.41      8.11 o 
  10 -12  10        3.05        5.30      7.20 o 
  -4 -11  10        0.63        4.99      5.40 o 
  -3 -11  10       31.32       21.29     10.76 o 
  -2 -11  10       32.02       21.37      8.46 o 
  -1 -11  10       98.66      111.13     29.27 o 
   0 -11  10        0.55        2.64      4.15 o 
   1 -11  10        3.57        4.96      4.83 o 
   2 -11  10        6.50       14.91      5.29 o 
   3 -11  10       48.93       43.80     11.54 o 
   4 -11  10        0.66        3.10      5.35 o 
   5 -11  10        0.33        4.09      5.01 o 
   6 -11  10        1.63        5.87      5.93 o 
   7 -11  10      194.05      191.61     36.55 o 
   8 -11  10        3.82        5.09      5.77 o 
   9 -11  10        0.01        3.87      4.46 o 
  10 -11  10        2.86        5.05      6.03 o 
  11 -11  10       99.39       66.77     41.49 o 
  -5 -10  10       98.37       73.96     30.44 o 
  -4 -10  10        0.58        5.03      4.31 o 
  -3 -10  10        9.30        7.83      5.17 o 
  -2 -10  10       51.04       48.94     19.19 o 
  -1 -10  10       30.26       31.61      9.37 o 
   0 -10  10       16.75       14.54      5.59 o 
   1 -10  10       38.68       33.93      8.25 o 
   2 -10  10       65.71       65.71     18.84 o 
   3 -10  10       22.63       21.44      6.43 o 
   4 -10  10       10.63        8.86      5.71 o 
   5 -10  10       44.46       44.91      9.53 o 
   6 -10  10      306.82      280.35     24.08 o 
   7 -10  10       25.14       19.26      5.15 o 
   8 -10  10      189.77      190.10     17.80 o 
   9 -10  10        3.13        4.59      3.37 o 
  10 -10  10      164.42      162.38     16.75 o 
  11 -10  10       38.59       27.28      9.87 o 
  -7  -9  10       10.31       11.02      5.50 o 
  -6  -9  10        9.19        9.56      5.74 o 
  -5  -9  10      139.54      112.54     35.59 o 
  -4  -9  10      291.24      260.43     16.78 o 
  -3  -9  10      147.26      136.04     37.89 o 
  -2  -9  10        2.77        4.40      4.69 o 
  -1  -9  10      190.25      182.93     42.86 o 
   0  -9  10        4.18        9.90      4.28 o 
   1  -9  10        3.36        7.60      3.19 o 
   2  -9  10       37.43       30.69      9.02 o 
   3  -9  10      624.52      659.94     35.37 o 
   4  -9  10       95.17      102.35     17.52 o 
   5  -9  10      565.40      546.34     22.61 o 
   6  -9  10        6.14       10.56      3.53 o 
   7  -9  10      729.11      645.77     17.94 o 
   8  -9  10        2.14        2.78      3.68 o 
   9  -9  10        0.45        3.40      2.92 o 
  10  -9  10       23.41       17.06      8.32 o 
  11  -9  10      180.70      168.27     16.06 o 
  12  -9  10        0.23        1.85      3.40 o 
  -8  -8  10       46.28       28.65     16.49 o 
  -7  -8  10        0.00        6.66      4.82 o 
  -6  -8  10       21.71       16.22      6.12 o 
  -5  -8  10       45.39       41.54     13.70 o 
  -4  -8  10       17.52       20.41      8.32 o 
  -3  -8  10        1.49        5.94      4.63 o 
  -2  -8  10        4.77       10.74      5.65 o 
  -1  -8  10        0.62        6.39      4.12 o 
   0  -8  10     1385.68     1398.57     66.65 o 
   1  -8  10      169.68      166.94     30.92 o 
   2  -8  10      932.20      851.80     34.86 o 
   3  -8  10        9.34        9.30      2.94 o 
   4  -8  10      251.61      236.05     14.23 o 
   5  -8  10       44.26       39.72      7.86 o 
   6  -8  10      243.81      237.06     16.03 o 
   7  -8  10        2.49        5.83      3.31 o 
   8  -8  10      986.85      962.27     21.36 o 
   9  -8  10       29.71       22.78      8.69 o 
  10  -8  10       35.93       27.13      7.83 o 
  11  -8  10        4.53        6.63      4.95 o 
  12  -8  10       39.04       27.24     15.39 o 
  -8  -7  10        0.10        5.51      3.63 o 
  -7  -7  10       17.19       15.43      6.12 o 
  -6  -7  10      174.47      159.60     33.44 o 
  -5  -7  10       60.05       53.17     12.28 o 
  -4  -7  10      236.39      225.07     45.87 o 
  -3  -7  10        2.50        4.75      2.96 o 
  -2  -7  10        9.50       13.22      7.88 o 
  -1  -7  10      198.82      221.06     42.42 o 
   0  -7  10        1.92        5.86      4.09 o 
   1  -7  10     3723.70     3731.19    102.31 o 
   2  -7  10       28.86       24.59      5.40 o 
   3  -7  10      401.23      363.78     17.00 o 
   4  -7  10      265.24      254.91     13.60 o 
   5  -7  10      992.64      948.41     33.53 o 
   6  -7  10       13.25       16.47      4.23 o 
   7  -7  10      260.99      236.39     14.12 o 
   8  -7  10        5.98        8.95      3.44 o 
   9  -7  10       11.87        3.45      3.82 o 
  10  -7  10        9.70       13.67      4.32 o 
  11  -7  10       13.99       14.17      6.92 o 
  12  -7  10        1.62        5.60      3.66 o 
  -9  -6  10        0.07        0.62      4.18 o 
  -8  -6  10       77.12       61.27     18.69 o 
  -7  -6  10      140.43      118.69     27.27 o 
  -6  -6  10       96.46       95.44     21.85 o 
  -5  -6  10        7.51       10.12      4.98 o 
  -4  -6  10       46.06       45.12     10.56 o 
  -3  -6  10        0.50        2.62      3.11 o 
  -2  -6  10       14.29       17.15      5.63 o 
  -1  -6  10       69.07      101.54     22.49 o 
   0  -6  10      288.53      296.55     16.16 o 
   1  -6  10       64.14       76.59     19.42 o 
   2  -6  10      633.79      655.92     22.90 o 
   3  -6  10      113.64      130.13     18.93 o 
   4  -6  10      127.67      149.62     21.85 o 
   5  -6  10      153.58      160.64     10.83 o 
   6  -6  10       36.74       34.82      7.68 o 
   7  -6  10        7.82        8.06      3.80 o 
   8  -6  10       77.87       80.80     17.87 o 
   9  -6  10        1.10        4.32      4.37 o 
  10  -6  10       38.03       45.18     15.13 o 
  11  -6  10        4.75        8.55      4.51 o 
  12  -6  10      381.02      419.67     25.90 o 
 -10  -5  10        8.77       12.42      5.78 o 
  -9  -5  10        3.80       10.42      5.46 o 
  -8  -5  10        2.47        2.89      4.96 o 
  -7  -5  10       21.24       22.32      6.95 o 
  -6  -5  10       13.25       13.72      5.22 o 
  -5  -5  10      121.36      125.62     23.35 o 
  -4  -5  10       20.50       22.70      6.93 o 
  -3  -5  10       48.88       58.33     12.29 o 
  -2  -5  10      403.48      422.39     14.62 o 
  -1  -5  10      674.19      645.38     31.01 o 
   0  -5  10      234.19      259.03     39.36 o 
   1  -5  10        7.03       13.30      3.74 o 
   2  -5  10       82.26       89.79     15.51 o 
   3  -5  10      710.04      698.17     17.51 o 
   4  -5  10       29.02       30.42      6.27 o 
   5  -5  10      288.20      278.52     15.05 o 
   6  -5  10        0.00        4.67      2.76 o 
   7  -5  10        4.44        6.78      4.57 o 
   8  -5  10        0.00        4.06      3.83 o 
   9  -5  10        2.30        5.08      4.13 o 
  10  -5  10        5.96       10.03      4.62 o 
  11  -5  10       52.27       42.80     10.90 o 
  12  -5  10        0.62        9.15      6.01 o 
 -11  -4  10        0.73        6.86      5.56 o 
 -10  -4  10        3.28        8.66      5.41 o 
  -9  -4  10        0.10        4.16      3.09 o 
  -8  -4  10      118.09      114.43     33.49 o 
  -7  -4  10        7.29       10.28      4.51 o 
  -6  -4  10       64.75       69.30     16.96 o 
  -5  -4  10       50.01       48.08     11.94 o 
  -4  -4  10      137.85      135.11     23.77 o 
  -3  -4  10      128.95      135.92     16.85 o 
  -2  -4  10        7.28        7.78      4.15 o 
  -1  -4  10       56.47       61.82      6.65 o 
   0  -4  10      200.02      214.00      6.90 o 
   1  -4  10       29.25       34.74      7.30 o 
   2  -4  10        0.03        2.29      2.09 o 
   3  -4  10        3.25        6.37      2.30 o 
   4  -4  10       63.32       69.86     12.80 o 
   5  -4  10       10.54       14.13      4.52 o 
   6  -4  10        2.35        6.57      2.75 o 
   7  -4  10       20.59       25.91      5.97 o 
   8  -4  10       41.79       50.62     11.43 o 
   9  -4  10       12.99       13.53      4.63 o 
  10  -4  10       58.51       49.08     12.35 o 
  11  -4  10       28.35       32.03     10.53 o 
  12  -4  10       26.39       24.98      8.89 o 
 -11  -3  10      177.13      177.65     32.22 o 
 -10  -3  10       54.97       66.09     14.62 o 
  -9  -3  10      269.36      275.76     24.85 o 
  -8  -3  10       29.74       26.31      8.53 o 
  -7  -3  10      246.50      239.42     43.82 o 
  -6  -3  10       15.26       24.07      7.87 o 
  -5  -3  10      226.46      248.24     28.52 o 
  -4  -3  10        0.45        3.61      5.13 o 
  -3  -3  10       13.38        8.79      4.55 o 
  -2  -3  10      267.63      240.33     20.84 o 
  -1  -3  10      192.14      194.97     10.33 o 
   0  -3  10        0.54       -0.03      1.27 o 
   1  -3  10        0.01        1.89      1.05 o 
   2  -3  10      189.57      197.38      7.32 o 
   3  -3  10       29.76       34.60      5.77 o 
   4  -3  10      101.91      106.36     12.49 o 
   5  -3  10       57.12       59.19     15.06 o 
   6  -3  10       28.30       32.15      7.12 o 
   7  -3  10      330.31      338.40     18.60 o 
   8  -3  10        3.20        5.28      5.31 o 
   9  -3  10      113.27      102.75     18.23 o 
  10  -3  10       31.31       30.03      9.45 o 
  11  -3  10       87.09       69.87     25.05 o 
  12  -3  10        0.02        4.90      7.91 o 
 -12  -2  10      140.00      103.50     31.17 o 
 -11  -2  10       17.56       14.00      4.33 o 
 -10  -2  10      307.84      328.60     14.41 o 
  -9  -2  10      265.24      271.62     19.03 o 
  -8  -2  10      223.25      198.17     16.57 o 
  -7  -2  10        0.70        5.98      4.04 o 
  -6  -2  10      317.10      303.01     22.27 o 
  -5  -2  10      105.83      107.09     24.58 o 
  -4  -2  10      495.48      538.37     16.05 o 
  -3  -2  10       72.66       61.01     11.03 o 
  -2  -2  10      121.57      115.52     14.20 o 
  -1  -2  10       90.75       99.91      5.00 o 
   0  -2  10     2080.71     2215.38     29.85 o 
   1  -2  10        0.00        1.61      1.87 o 
   2  -2  10       24.14       32.24      4.39 o 
   3  -2  10        8.26        9.06      2.20 o 
   4  -2  10      108.52      114.64      8.99 o 
   5  -2  10       47.15       62.31     13.55 o 
   6  -2  10     1077.14     1049.05     30.95 o 
   7  -2  10       24.81       24.82      6.46 o 
   8  -2  10        3.28        6.96      3.17 o 
   9  -2  10        2.46        5.05      3.45 o 
  10  -2  10      828.51      931.97     27.91 o 
  11  -2  10       11.32       15.41      7.48 o 
  12  -2  10       80.51       72.92     21.63 o 
 -12  -1  10       36.69       24.38     10.95 o 
 -11  -1  10      892.47      959.59     51.34 o 
 -10  -1  10        1.72        3.26      4.32 o 
  -9  -1  10       12.43       11.43      5.85 o 
  -8  -1  10       20.79       29.55      6.84 o 
  -7  -1  10      767.22      742.00     33.28 o 
  -6  -1  10        0.10        4.23      4.32 o 
  -5  -1  10      158.92      166.06     11.00 o 
  -4  -1  10       91.49       83.63      5.15 o 
  -3  -1  10       25.78       17.42      4.39 o 
  -2  -1  10       29.55       34.68      8.15 o 
  -1  -1  10      277.68      271.31     14.78 o 
   0  -1  10       54.32       56.21      2.05 o 
   1  -1  10      871.09      940.18     24.60 o 
   2  -1  10       16.82       16.06      3.02 o 
   3  -1  10      485.97      465.71     10.03 o 
   4  -1  10      120.97      115.30     15.97 o 
   5  -1  10     3668.79     3827.09     98.00 o 
   6  -1  10      290.80      306.45     10.44 o 
   7  -1  10      421.67      400.97     14.24 o 
   8  -1  10        1.51        4.19      2.68 o 
   9  -1  10       65.17       63.32     16.64 o 
  10  -1  10       20.76       18.13      7.42 o 
  11  -1  10      583.30      671.49     32.09 o 
 -13   0  10       77.68       46.19     17.03 o 
 -12   0  10       95.84       71.34     25.36 o 
 -11   0  10       17.14       22.78      6.79 o 
 -10   0  10      333.33      315.37     42.18 o 
  -9   0  10       26.89       26.17     10.68 o 
  -8   0  10        0.00        4.09      2.92 o 
  -7   0  10       38.99       43.11     12.57 o 
  -6   0  10       50.69       58.04     12.02 o 
  -5   0  10      235.64      189.98     25.51 o 
  -4   0  10       20.41       21.70      4.63 o 
  -3   0  10       87.96       82.86     20.64 o 
  -2   0  10       29.60       18.81     10.77 o 
  -1   0  10        4.18        9.94      5.59 o 
   0   0  10     2480.81     2573.69     48.23 o 
   1   0  10      366.45      388.32     23.47 o 
   2   0  10       62.85       58.68      5.63 o 
   3   0  10       30.66       22.70      4.23 o 
   4   0  10      440.38      425.97     25.88 o 
   5   0  10      248.09      250.94     21.66 o 
   6   0  10      886.10      879.52     62.71 o 
   7   0  10      100.84       99.49      8.57 o 
   8   0  10       29.60       23.86      7.11 o 
   9   0  10        0.53        5.30      6.02 o 
  10   0  10      289.54      317.00     29.89 o 
  11   0  10        0.31        5.22      3.96 o 
 -13   1  10        3.38        7.01      3.47 o 
 -12   1  10        7.34        6.22      4.01 o 
 -11   1  10       12.10        2.44      5.15 o 
 -10   1  10        2.95        8.08      4.71 o 
  -9   1  10        4.83        9.27      3.70 o 
  -8   1  10        9.67       14.53      6.12 o 
  -7   1  10      616.89      622.31     22.51 o 
  -6   1  10       75.75       89.18     14.06 o 
  -5   1  10       17.01       21.10      4.74 o 
  -4   1  10      113.71      123.72      9.20 o 
  -3   1  10      142.20      108.46     16.02 o 
  -2   1  10       12.05       16.29      8.24 o 
  -1   1  10        1.22        1.63      6.18 o 
   0   1  10       12.73       14.44      4.54 o 
   1   1  10      484.89      486.00     18.38 o 
   2   1  10        8.04        7.98      1.46 o 
   3   1  10      167.74      172.89      7.37 o 
   4   1  10       50.38       35.58      6.27 o 
   5   1  10      365.55      369.92     13.83 o 
   6   1  10       52.47       44.44      9.89 o 
   7   1  10        0.51        1.24      3.21 o 
   8   1  10       37.94       39.10     11.09 o 
   9   1  10      188.86      187.76     25.78 o 
  10   1  10        6.05        5.66      4.88 o 
  11   1  10        1.73        4.06      3.73 o 
 -13   2  10        0.50        5.07      4.23 o 
 -12   2  10        2.40        5.07      4.49 o 
 -11   2  10        9.15        5.62      4.84 o 
 -10   2  10        4.27        7.45      3.83 o 
  -9   2  10       74.97       80.06     19.05 o 
  -8   2  10      180.01      162.00     17.49 o 
  -7   2  10       13.22       12.08      4.42 o 
  -6   2  10      133.48       96.38     15.72 o 
  -5   2  10       13.41       10.97      2.59 o 
  -4   2  10       94.85       86.17      5.28 o 
  -3   2  10        6.25        7.45      5.65 o 
  -2   2  10      617.79      581.63     23.13 o 
  -1   2  10      149.63      162.95     16.47 o 
   0   2  10      112.75      121.56     10.77 o 
   1   2  10       15.16       12.84      2.61 o 
   2   2  10       14.55       10.51      2.30 o 
   3   2  10       14.04       13.48      2.71 o 
   4   2  10      125.35      114.60      6.82 o 
   5   2  10      154.91      134.99      8.38 o 
   6   2  10       18.56       22.76      7.55 o 
   7   2  10       78.16       78.13     21.10 o 
   8   2  10       15.42       18.33      7.83 o 
   9   2  10        0.32        5.61      6.13 o 
  10   2  10       11.39       12.79      7.09 o 
 -13   3  10       12.31       13.01      6.70 o 
 -12   3  10       11.27       11.86      6.33 o 
 -11   3  10      261.19      231.78     21.01 o 
 -10   3  10       23.78       23.77      8.13 o 
  -9   3  10       81.83       80.07     19.04 o 
  -8   3  10        0.13        3.76      3.39 o 
  -7   3  10      157.40      140.02     13.94 o 
  -6   3  10      375.98      380.10     30.05 o 
  -5   3  10      260.98      241.55     14.50 o 
  -4   3  10       60.73       48.14      4.91 o 
  -3   3  10      893.97      935.47     17.35 o 
  -2   3  10       59.00       79.64     19.87 o 
  -1   3  10       11.14        9.70      5.29 o 
   0   3  10        0.19        0.81      0.61 o 
   1   3  10       17.04       21.71      4.14 o 
   2   3  10       24.18       18.18      3.69 o 
   3   3  10      206.36      177.93      9.64 o 
   4   3  10       33.92       28.79      8.36 o 
   5   3  10       23.03       24.60      8.41 o 
   6   3  10       60.19       68.48     15.64 o 
   7   3  10       59.74       50.32     20.43 o 
   8   3  10        0.04        7.90      4.77 o 
   9   3  10        6.55        4.21      5.41 o 
  10   3  10        2.69        8.49      5.24 o 
 -13   4  10        6.71        3.60      4.39 o 
 -12   4  10       56.94       49.12     16.13 o 
 -11   4  10       15.49       11.12      4.39 o 
 -10   4  10        9.36        9.66      4.63 o 
  -9   4  10        1.37        4.57      4.21 o 
  -8   4  10       29.74       33.90      7.14 o 
  -7   4  10      442.81      430.82     13.16 o 
  -6   4  10     1650.54     1535.85    104.80 o 
  -5   4  10       60.47       62.53      6.63 o 
  -4   4  10       72.87       73.83      8.45 o 
  -3   4  10       52.36       50.99      5.07 o 
  -2   4  10      617.57      645.97      9.04 o 
  -1   4  10      273.61      252.89     10.18 o 
   0   4  10       91.59       87.34      4.69 o 
   1   4  10       23.81       19.42      3.29 o 
   2   4  10      154.60      121.87     11.33 o 
   3   4  10       54.82       44.41     10.79 o 
   4   4  10      588.99      567.66     28.92 o 
   5   4  10       13.50       19.29      6.63 o 
   6   4  10       63.22       70.92     25.40 o 
   7   4  10       41.52       37.57     11.40 o 
   8   4  10       76.31       80.81     30.22 o 
   9   4  10       65.20       46.78     33.54 o 
 -13   5  10       11.03       11.34      4.79 o 
 -12   5  10        5.95        6.73      4.44 o 
 -11   5  10      115.81      100.86     27.34 o 
 -10   5  10       74.55       85.76     17.99 o 
  -9   5  10        7.60        2.31      5.24 o 
  -8   5  10        0.00        2.26      3.36 o 
  -7   5  10     1496.14     1460.89     56.37 o 
  -6   5  10       30.14       22.68      5.73 o 
  -5   5  10      748.58      734.43     30.39 o 
  -4   5  10       48.42       36.69      6.23 o 
  -3   5  10       37.87       35.46      7.54 o 
  -2   5  10      739.42      742.36     15.69 o 
  -1   5  10     1678.81     1681.22     34.64 o 
   0   5  10      263.05      256.92      7.29 o 
   1   5  10        6.49        8.61      3.88 o 
   2   5  10      106.76      113.17      9.00 o 
   3   5  10       74.82       70.55     22.37 o 
   4   5  10       34.59       26.77      7.08 o 
   5   5  10     1160.49     1151.54     30.02 o 
   6   5  10        0.53        1.51      4.92 o 
   7   5  10        0.03        3.24      3.86 o 
   8   5  10       79.79       63.65     25.62 o 
 -13   6  10      418.51      493.62     31.70 o 
 -12   6  10      124.72       94.92     28.94 o 
 -11   6  10       70.63       64.01     17.62 o 
 -10   6  10       11.16       10.19      5.28 o 
  -9   6  10      100.15       76.23     17.45 o 
  -8   6  10        8.47       12.57      4.60 o 
  -7   6  10      327.57      285.98     25.69 o 
  -6   6  10      400.04      357.95     18.84 o 
  -5   6  10      146.51      160.19     19.67 o 
  -4   6  10      201.30      206.07     15.36 o 
  -3   6  10      285.37      259.96     13.63 o 
  -2   6  10     1427.88     1324.55     56.26 o 
  -1   6  10      927.07      941.51     23.67 o 
   0   6  10      457.71      452.38     20.19 o 
   1   6  10       21.73       21.79      4.40 o 
   2   6  10        2.32        2.10      3.60 o 
   3   6  10       84.23       68.10     19.89 o 
   4   6  10      136.97      151.60     11.86 o 
   5   6  10       83.61       69.31     23.76 o 
   6   6  10        9.53       23.39      7.74 o 
   7   6  10       14.50       12.00      6.95 o 
 -13   7  10        6.45       16.70      5.34 o 
 -12   7  10       75.97       67.67     21.37 o 
 -11   7  10        8.67       10.18      5.00 o 
 -10   7  10       70.55       52.33     14.10 o 
  -9   7  10      302.16      261.06     23.41 o 
  -8   7  10      267.92      238.64     23.33 o 
  -7   7  10        6.86        8.18      4.52 o 
  -6   7  10      336.09      332.19     30.00 o 
  -5   7  10       67.60       68.87     12.53 o 
  -4   7  10       43.83       29.16      8.14 o 
  -3   7  10      571.66      560.79     15.68 o 
  -2   7  10     1079.88     1052.00     33.08 o 
  -1   7  10       84.15      107.43     19.45 o 
   0   7  10       81.80       65.83     11.73 o 
   1   7  10        3.75        4.14      3.03 o 
   2   7  10        0.31        1.73      3.29 o 
   3   7  10      529.83      497.29     47.97 o 
   4   7  10       72.92       84.85     18.95 o 
   5   7  10        8.56       11.86      7.70 o 
   6   7  10        9.78        9.09      6.05 o 
   7   7  10       12.27        9.58      4.45 o 
 -13   8  10       57.36       50.58     13.95 o 
 -12   8  10        0.15        1.47      4.17 o 
 -11   8  10      103.09       96.02     24.91 o 
 -10   8  10      145.33      106.77     32.61 o 
  -9   8  10      267.79      235.05     24.67 o 
  -8   8  10        8.19        1.31      5.01 o 
  -7   8  10       71.00       54.32     11.01 o 
  -6   8  10      242.78      262.73     23.47 o 
  -5   8  10       44.68       42.12      9.88 o 
  -4   8  10      371.37      351.47     12.45 o 
  -3   8  10        7.05       13.33      3.79 o 
  -2   8  10       86.36       66.41     13.95 o 
  -1   8  10      156.50      135.67     15.49 o 
   0   8  10       40.03       33.71     10.24 o 
   1   8  10       34.14       22.93     10.14 o 
   2   8  10       82.01       52.33     17.26 o 
   3   8  10        0.53        5.28      3.76 o 
   4   8  10        0.03        4.79      2.80 o 
   5   8  10        7.49        7.78      9.91 o 
   6   8  10      135.29      103.45     26.87 o 
 -13   9  10        0.63        4.68      4.65 o 
 -12   9  10        3.09        6.46      8.11 o 
 -11   9  10        0.20        1.77      4.18 o 
 -10   9  10       13.65       15.61      5.36 o 
  -9   9  10       30.68       28.90     11.70 o 
  -8   9  10       18.76       14.09      6.70 o 
  -7   9  10       12.53       17.27      6.83 o 
  -6   9  10      134.18      113.81     25.27 o 
  -5   9  10      200.86      195.88     25.52 o 
  -4   9  10       12.37       13.69      6.18 o 
  -3   9  10       55.12       62.56     21.34 o 
  -2   9  10       77.61       72.26     21.27 o 
  -1   9  10        6.93       11.04      5.12 o 
   0   9  10        1.04        3.42      3.15 o 
   1   9  10      203.61      280.88     20.54 o 
   2   9  10        1.75        3.07      2.98 o 
   3   9  10       36.87       41.97     13.99 o 
   4   9  10        3.04        6.69      3.06 o 
 -12  10  10       29.92       12.83      7.71 o 
 -11  10  10        3.79        2.06      3.39 o 
 -10  10  10        1.11        0.80      3.79 o 
  -9  10  10        0.00        2.06      4.06 o 
  -8  10  10       26.11       20.28     10.84 o 
  -7  10  10       17.11       16.75      7.51 o 
  -6  10  10       33.84       27.92     10.77 o 
  -5  10  10       54.10       36.43     14.76 o 
  -4  10  10        0.01        2.93      2.79 o 
  -3  10  10       56.56       62.62     18.28 o 
  -2  10  10        0.53        4.12      4.59 o 
  -1  10  10      351.76      410.64     25.13 o 
   0  10  10       98.60       70.72     28.71 o 
   1  10  10        0.17        6.09      4.18 o 
   2  10  10        3.77        3.12      2.72 o 
   3  10  10        4.16        2.71      3.50 o 
 -11  11  10       15.08        7.51      9.57 o 
 -10  11  10        0.00       -0.66      5.85 o 
  -9  11  10       23.64       15.22     11.57 o 
  -8  11  10        1.00        2.13      4.79 o 
  -7  11  10      180.11      157.42     47.73 o 
  -6  11  10       21.26       19.88      9.11 o 
  -5  11  10       75.96       33.84     28.79 o 
  -4  11  10        4.64        5.78      5.98 o 
  -3  11  10       19.81       18.22      8.44 o 
  -2  11  10      262.70      282.47     17.02 o 
  -1  11  10       97.03       58.57     39.56 o 
   0  11  10       13.56        6.52      8.51 o 
 -10  12  10       15.44       11.24      5.12 o 
  -9  12  10       11.55       18.08     11.17 o 
  -8  12  10       57.21       43.28     16.22 o 
  -7  12  10      148.62      148.58     20.81 o 
  -6  12  10       84.74       39.62     25.46 o 
  -4  12  10        4.93        6.18      3.92 o 
  -3  12  10        8.20        2.93      5.25 o 
  -2  12  10        5.45        2.86      3.32 o 
   1 -13  11       20.35       24.48      7.73 o 
   2 -13  11      214.66      191.36     52.41 o 
   3 -13  11        0.19        4.21     11.24 o 
   4 -13  11       14.90        9.49      7.98 o 
   5 -13  11        1.63        3.74      6.44 o 
   6 -13  11       65.30       57.78     19.44 o 
   7 -13  11       13.43        8.63      5.78 o 
  -2 -12  11       13.60        9.00      8.04 o 
  -1 -12  11       26.84       28.25     10.23 o 
   0 -12  11       60.90       53.70     20.97 o 
   1 -12  11      110.97      111.33     40.32 o 
   2 -12  11       57.14       54.40     20.10 o 
   3 -12  11        5.10       10.55      6.74 o 
   4 -12  11        0.00        2.11      4.64 o 
   5 -12  11       12.89       14.58      5.67 o 
   6 -12  11        0.09        3.86      6.68 o 
   7 -12  11       67.93       73.41     17.92 o 
   8 -12  11        2.68        4.40      3.42 o 
   9 -12  11        0.95        1.31      4.69 o 
  -3 -11  11       58.65       49.09     24.28 o 
  -2 -11  11       27.77       27.88     10.34 o 
  -1 -11  11       96.00       89.07     27.07 o 
   0 -11  11       15.41       17.04      7.36 o 
   1 -11  11        0.04        4.96      6.27 o 
   2 -11  11        0.09        5.11      4.31 o 
   3 -11  11        2.65        3.24      4.56 o 
   4 -11  11        8.25       14.05      4.88 o 
   5 -11  11        5.06        4.76      3.69 o 
   6 -11  11      408.20      424.39     27.68 o 
   7 -11  11      113.68      124.12     24.88 o 
   8 -11  11       20.81       16.40      7.82 o 
   9 -11  11        1.93        8.29      6.97 o 
  10 -11  11        4.33        4.29      6.59 o 
  -5 -10  11       94.63       81.40     19.36 o 
  -4 -10  11        7.95        8.87      7.48 o 
  -3 -10  11       41.42       43.05     11.19 o 
  -2 -10  11        0.32        7.65      8.18 o 
  -1 -10  11       45.62       47.55     16.75 o 
   0 -10  11      128.00      152.52     27.24 o 
   1 -10  11      221.54      219.64     41.04 o 
   2 -10  11       46.54       39.12     11.50 o 
   3 -10  11       77.30       81.97     26.26 o 
   4 -10  11        0.47        1.69      4.35 o 
   5 -10  11       15.13       21.25      9.03 o 
   6 -10  11       22.96       20.19      6.14 o 
   7 -10  11       46.98       53.10      9.70 o 
   8 -10  11      175.39      185.77     11.43 o 
   9 -10  11       36.53       26.31      7.36 o 
  10 -10  11        0.10        3.31      2.69 o 
  11 -10  11        7.82        3.37      4.47 o 
  -6  -9  11        0.59        6.52      4.01 o 
  -5  -9  11       33.18       26.35     12.58 o 
  -4  -9  11      198.35      136.40     44.42 o 
  -3  -9  11        1.17        3.59      4.19 o 
  -2  -9  11       11.95        6.11      5.16 o 
  -1  -9  11        1.92        5.42      3.86 o 
   0  -9  11        1.66        4.25      6.18 o 
   1  -9  11       38.49       47.32     11.34 o 
   2  -9  11      181.49      176.44     14.28 o 
   3  -9  11        1.79        1.40      4.72 o 
   4  -9  11      232.09      228.59     15.46 o 
   5  -9  11        8.35       13.20      4.87 o 
   6  -9  11        2.50        3.96      3.35 o 
   7  -9  11       10.00       10.83      4.91 o 
   8  -9  11        7.29       12.42      4.72 o 
   9  -9  11        0.68        1.01      4.58 o 
  10  -9  11       10.27       13.93      7.24 o 
  11  -9  11       20.94       15.03      5.98 o 
  -7  -8  11        9.07        7.67      3.59 o 
  -6  -8  11        0.03        2.86      3.12 o 
  -5  -8  11        4.81        2.27      4.58 o 
  -4  -8  11       16.46       19.66      9.66 o 
  -3  -8  11        4.38       10.70      6.50 o 
  -2  -8  11        8.26       18.95      8.18 o 
  -1  -8  11        0.55        0.18      5.74 o 
   0  -8  11       51.55       50.05     11.14 o 
   1  -8  11      982.62      967.52     39.68 o 
   2  -8  11       28.95       30.23      9.87 o 
   3  -8  11        0.39        3.38      3.23 o 
   4  -8  11       30.68       27.14      6.03 o 
   5  -8  11       32.35       33.75      7.51 o 
   6  -8  11       15.81       18.04      5.93 o 
   7  -8  11        1.70        4.78      3.86 o 
   8  -8  11        8.09        9.84      4.49 o 
   9  -8  11        4.05        3.65      2.92 o 
  10  -8  11        0.09        6.29      3.81 o 
  11  -8  11        0.14        5.89      4.47 o 
  -8  -7  11       32.80       24.79      9.19 o 
  -7  -7  11       17.30       12.45      6.81 o 
  -6  -7  11      241.84      199.24     54.84 o 
  -5  -7  11       24.59       25.53      7.94 o 
  -4  -7  11       23.55       18.60      6.49 o 
  -3  -7  11       95.30       86.22     25.81 o 
  -2  -7  11        0.53        1.68      6.24 o 
  -1  -7  11        1.28        3.12      5.19 o 
   0  -7  11      520.58      514.08     29.03 o 
   1  -7  11      492.35      475.94     18.07 o 
   2  -7  11      190.61      186.82     13.01 o 
   3  -7  11       55.33       55.81      9.77 o 
   4  -7  11      287.58      305.45     15.10 o 
   5  -7  11       78.13       85.51     15.10 o 
   6  -7  11       80.09       97.51     21.33 o 
   7  -7  11      193.10      181.59     22.01 o 
   8  -7  11        5.96        9.05      4.08 o 
   9  -7  11        4.75        8.28      4.61 o 
  10  -7  11        1.12        1.20      3.48 o 
  11  -7  11       18.29       14.80      5.57 o 
  12  -7  11        5.88       10.15      3.72 o 
  -9  -6  11       17.94       12.87      7.29 o 
  -8  -6  11      101.93       81.75     20.36 o 
  -7  -6  11        5.49       14.41      6.48 o 
  -6  -6  11       89.06       70.92     14.96 o 
  -5  -6  11       28.36       31.04      6.38 o 
  -4  -6  11       39.17       46.18     11.21 o 
  -3  -6  11       11.57       11.28      5.83 o 
  -2  -6  11      165.78      171.69     12.31 o 
  -1  -6  11      483.34      458.96     28.22 o 
   0  -6  11       33.82       33.11      8.92 o 
   1  -6  11      477.80      479.18     22.90 o 
   2  -6  11       11.21        8.80      2.68 o 
   3  -6  11       68.81       65.68     13.43 o 
   4  -6  11      122.42      136.11     18.14 o 
   5  -6  11      506.86      470.74     13.49 o 
   6  -6  11        0.82        4.07      3.29 o 
   7  -6  11      119.00      102.24     21.97 o 
   8  -6  11       19.40       22.91      5.94 o 
   9  -6  11        5.24       11.23      4.32 o 
  10  -6  11        0.66       -1.20      5.89 o 
  11  -6  11      536.11      590.15     33.82 o 
  12  -6  11       72.81       58.88     23.17 o 
 -10  -5  11       82.51       52.46     17.06 o 
  -9  -5  11        8.61        8.42      6.67 o 
  -8  -5  11        7.91        8.59      4.83 o 
  -7  -5  11        2.28        8.07      6.38 o 
  -6  -5  11      642.16      620.46     19.21 o 
  -5  -5  11        1.77        2.43      4.91 o 
  -4  -5  11        1.80        4.74      3.80 o 
  -3  -5  11        0.70        3.73      5.88 o 
  -2  -5  11        3.67        7.76      4.49 o 
  -1  -5  11       51.04       51.32     14.20 o 
   0  -5  11        3.21        1.07      4.12 o 
   1  -5  11       10.65       14.21      3.91 o 
   2  -5  11      110.48      123.99     15.37 o 
   3  -5  11       85.98       88.43     14.89 o 
   4  -5  11       60.89       70.14     11.63 o 
   5  -5  11       23.90       31.44      6.16 o 
   6  -5  11       43.11       27.28      7.06 o 
   7  -5  11        1.23        7.58      4.39 o 
   8  -5  11       64.35       68.89     19.67 o 
   9  -5  11        5.47        4.09      4.69 o 
  10  -5  11       42.73       35.94      9.16 o 
  11  -5  11       10.11        9.68      5.04 o 
  12  -5  11       54.44       44.43     15.80 o 
 -10  -4  11       23.56       14.91      5.64 o 
  -9  -4  11        0.31        3.74      3.63 o 
  -8  -4  11       74.31       73.84     18.71 o 
  -7  -4  11        2.63        5.32      4.10 o 
  -6  -4  11        0.03       12.23      7.91 o 
  -5  -4  11       60.81       61.52     11.28 o 
  -4  -4  11      102.70      115.68     26.74 o 
  -3  -4  11      108.52      114.12     20.52 o 
  -2  -4  11       37.01       27.53      6.72 o 
  -1  -4  11      214.04      255.37     20.84 o 
   0  -4  11      223.03      210.24     15.24 o 
   1  -4  11      123.32      115.98      9.98 o 
   2  -4  11      228.09      219.54     13.32 o 
   3  -4  11       67.00       64.46      5.74 o 
   4  -4  11       25.20       27.42      5.03 o 
   5  -4  11      224.48      232.21     15.14 o 
   6  -4  11        5.56        7.07      2.95 o 
   7  -4  11       59.43       52.27     12.76 o 
   8  -4  11       37.26       31.19      7.54 o 
   9  -4  11        0.20        3.99      4.39 o 
  10  -4  11        1.02        4.72      3.00 o 
  11  -4  11      280.59      269.91     36.23 o 
  12  -4  11        2.02        5.04      3.59 o 
 -11  -3  11      136.99      137.41     15.32 o 
 -10  -3  11       55.05       54.56     13.72 o 
  -9  -3  11       62.15       47.03     16.34 o 
  -8  -3  11        6.06        9.15      3.87 o 
  -7  -3  11        0.46        0.97      3.76 o 
  -6  -3  11        6.30        8.16      4.11 o 
  -5  -3  11      454.78      481.18     16.05 o 
  -4  -3  11       47.89       53.22     14.82 o 
  -3  -3  11       37.21       42.12     11.05 o 
  -2  -3  11       40.20       38.90      8.14 o 
  -1  -3  11        0.00        0.93      1.23 o 
   0  -3  11     1083.08     1143.58     41.13 o 
   1  -3  11       19.08       21.20      3.69 o 
   2  -3  11      163.66      174.32     10.28 o 
   3  -3  11        8.42        9.18      2.25 o 
   4  -3  11      391.15      375.70     10.92 o 
   5  -3  11       60.60       49.47      9.63 o 
   6  -3  11      542.32      551.20     28.69 o 
   7  -3  11       15.24       13.70      4.29 o 
   8  -3  11      163.27      146.51     15.70 o 
   9  -3  11        6.02        3.28      2.35 o 
  10  -3  11      492.52      547.48     58.37 o 
  11  -3  11       15.73       15.06      8.26 o 
 -11  -2  11       83.35       54.65     16.84 o 
 -10  -2  11      299.91      286.52     20.92 o 
  -9  -2  11        0.05        7.58      7.38 o 
  -8  -2  11        6.31       10.17      4.59 o 
  -7  -2  11      112.43      102.41     22.10 o 
  -6  -2  11      441.07      463.46     15.87 o 
  -5  -2  11       46.07       55.78     10.44 o 
  -4  -2  11       27.21       28.32     10.68 o 
  -3  -2  11       28.71       25.12      5.92 o 
  -2  -2  11       27.49       29.39      7.32 o 
  -1  -2  11        8.83       13.65      2.87 o 
   0  -2  11       11.80       17.63      3.81 o 
   1  -2  11      680.24      744.85     19.13 o 
   2  -2  11       63.83       58.90      6.82 o 
   3  -2  11      135.57      132.81     10.64 o 
   4  -2  11        4.77        3.46      1.25 o 
   5  -2  11     1818.35     1890.09     47.04 o 
   6  -2  11      168.63      162.62     20.09 o 
   7  -2  11       39.25       41.45      8.68 o 
   8  -2  11       41.56       31.73     10.32 o 
   9  -2  11      308.86      332.09     16.70 o 
  10  -2  11       13.82        8.18      5.58 o 
  11  -2  11      372.33      349.28     27.70 o 
 -12  -1  11      153.42      104.88     40.00 o 
 -11  -1  11      112.67       77.80     26.00 o 
 -10  -1  11        3.79        7.28      5.98 o 
  -9  -1  11        0.00       -0.11      5.56 o 
  -8  -1  11      105.20       92.71     22.10 o 
  -7  -1  11      163.98      179.25     25.06 o 
  -6  -1  11      304.60      279.62     28.69 o 
  -5  -1  11      243.76      237.79     12.76 o 
  -4  -1  11       34.33       26.64      6.68 o 
  -3  -1  11       46.51       47.23      8.17 o 
  -2  -1  11       62.68       56.87     14.14 o 
  -1  -1  11      387.50      417.31     17.79 o 
   0  -1  11        3.52        7.82      4.69 o 
   1  -1  11        2.18        5.04      1.88 o 
   2  -1  11        9.57       10.49      3.68 o 
   3  -1  11        0.66        2.41      1.28 o 
   4  -1  11        3.48        2.81      1.22 o 
   5  -1  11       32.99       33.47      7.30 o 
   6  -1  11      694.37      711.11     29.46 o 
   7  -1  11        2.50        4.56      3.42 o 
   8  -1  11       30.30       31.41     12.14 o 
   9  -1  11       19.58       20.78      7.48 o 
  10  -1  11      446.92      501.82     62.96 o 
  11  -1  11       12.96        5.09      5.28 o 
 -12   0  11      162.21      183.89     22.72 o 
 -11   0  11        7.71        6.61      4.54 o 
 -10   0  11        0.06        5.21      4.45 o 
  -9   0  11      142.23      114.21     25.55 o 
  -8   0  11      554.57      508.99     25.63 o 
  -7   0  11     1375.87     1418.96     59.94 o 
  -6   0  11      101.02       98.11     23.38 o 
  -5   0  11      406.08      380.58     17.74 o 
  -4   0  11       20.72       21.19      5.99 o 
  -3   0  11        0.45        0.32      0.96 o 
  -2   0  11       17.56       27.72      9.97 o 
  -1   0  11     3448.23     3823.42     46.49 o 
   0   0  11       24.46       24.91      6.80 o 
   1   0  11      223.35      218.99     14.64 o 
   2   0  11        4.77        3.33      1.18 o 
   3   0  11       35.21       33.62      5.73 o 
   4   0  11      187.02      172.05     18.55 o 
   5   0  11      295.05      295.84     16.33 o 
   6   0  11       93.81       78.78     15.58 o 
   7   0  11       40.97       44.67     10.66 o 
   8   0  11        0.17        5.27      3.12 o 
   9   0  11        6.54        4.82      4.88 o 
  10   0  11        2.11        3.83      4.08 o 
  11   0  11       30.85       23.95      9.87 o 
 -13   1  11        8.54        5.06      4.20 o 
 -12   1  11        3.78        5.59      4.37 o 
 -11   1  11        0.23        3.00      7.78 o 
 -10   1  11      208.68      210.08     17.67 o 
  -9   1  11       11.17       12.58      4.48 o 
  -8   1  11      281.08      297.66     14.82 o 
  -7   1  11      257.74      253.12     14.13 o 
  -6   1  11     1528.57     1661.74     47.26 o 
  -5   1  11       33.92       29.15      6.59 o 
  -4   1  11       84.79       81.00      6.68 o 
  -3   1  11        4.31        9.57      5.85 o 
  -2   1  11       95.22      103.71     46.40 o 
  -1   1  11       54.58       44.14     13.26 o 
   0   1  11        3.81        9.79      5.28 o 
   1   1  11       15.33       19.96      8.15 o 
   2   1  11      162.60      143.21     19.27 o 
   3   1  11       14.04       18.57      3.43 o 
   4   1  11       30.40       30.68      5.84 o 
   5   1  11      325.08      341.30     11.00 o 
   6   1  11       58.68       48.71     11.97 o 
   7   1  11        1.22        4.49      5.48 o 
   8   1  11      109.75       88.23     37.76 o 
   9   1  11       54.72       49.41     18.44 o 
  10   1  11       40.47       42.35     25.30 o 
 -13   2  11        2.69        8.46      4.42 o 
 -12   2  11        0.00        6.16      5.11 o 
 -11   2  11        5.18       11.77      4.41 o 
 -10   2  11        4.41        5.07      4.19 o 
  -9   2  11        0.16        4.71      2.87 o 
  -8   2  11       62.34       45.28     17.29 o 
  -7   2  11        9.68       13.59      4.57 o 
  -6   2  11       42.27       48.36     13.56 o 
  -5   2  11        0.30        1.50      1.39 o 
  -4   2  11       54.95       49.69      5.13 o 
  -3   2  11        0.24        5.92      7.38 o 
  -2   2  11       70.08       97.06     25.53 o 
  -1   2  11        1.50        8.77      4.66 o 
   0   2  11       15.63       13.98      5.71 o 
   1   2  11       26.02       32.72      7.80 o 
   2   2  11        3.28        2.49      1.17 o 
   3   2  11      114.12      106.06      6.09 o 
   4   2  11       12.63       12.08      3.80 o 
   5   2  11      938.58      981.41     68.86 o 
   6   2  11        3.64        3.02      7.51 o 
   7   2  11        3.39        4.81      4.59 o 
   8   2  11        0.33        3.69      3.09 o 
   9   2  11      109.07       81.01     37.42 o 
  10   2  11       25.04       15.12     11.19 o 
 -13   3  11       18.05       20.88      8.00 o 
 -12   3  11        2.31        7.52      4.26 o 
 -11   3  11       39.55       44.68     16.62 o 
 -10   3  11        5.24        2.93      7.71 o 
  -9   3  11        0.96        3.15      3.57 o 
  -8   3  11        3.00        1.06      4.09 o 
  -7   3  11        6.46        4.95      2.87 o 
  -6   3  11        0.70        1.20      2.79 o 
  -5   3  11       26.40       21.60      4.10 o 
  -4   3  11      709.84      728.19     12.90 o 
  -3   3  11        6.90       12.96      4.32 o 
  -2   3  11      306.19      305.90     18.87 o 
  -1   3  11        1.39        3.21      5.79 o 
   0   3  11       18.97       19.77      6.74 o 
   1   3  11        6.68        2.83      1.53 o 
   2   3  11      114.91      123.32      7.27 o 
   3   3  11       15.40       19.40      4.99 o 
   4   3  11       29.28       26.03      5.66 o 
   5   3  11      114.10       89.53     32.04 o 
   6   3  11        4.20        3.33      5.52 o 
   7   3  11       21.71       30.52     10.24 o 
   8   3  11        1.92        4.57      2.62 o 
   9   3  11       18.37       18.91      8.80 o 
 -13   4  11       38.72       29.62      7.69 o 
 -12   4  11       34.01       29.02     11.89 o 
 -11   4  11        0.87        3.95      5.01 o 
 -10   4  11       50.42       48.55     13.97 o 
  -9   4  11       69.01       62.64     16.12 o 
  -8   4  11       39.41       33.27      9.30 o 
  -7   4  11      241.03      190.71     10.95 o 
  -6   4  11        3.91        2.70      2.96 o 
  -5   4  11      255.84      274.25     12.49 o 
  -4   4  11      135.21      127.69      8.28 o 
  -3   4  11      305.31      296.19      4.02 o 
  -2   4  11      221.04      193.39     18.48 o 
  -1   4  11       25.83       18.84      3.63 o 
   0   4  11       18.14       11.83      3.39 o 
   1   4  11      103.85      104.09      6.84 o 
   2   4  11       90.47       88.42      7.68 o 
   3   4  11        5.24        3.89      2.28 o 
   4   4  11        4.67        4.24      3.31 o 
   5   4  11      337.72      318.92     16.73 o 
   6   4  11      107.06       73.72     22.17 o 
   7   4  11       89.51      106.93     12.78 o 
   8   4  11      114.10      113.97     15.02 o 
 -13   5  11      116.09       77.46     33.94 o 
 -12   5  11        8.22       10.01      4.45 o 
 -11   5  11        0.61        3.19      3.72 o 
 -10   5  11      167.44      151.03     22.22 o 
  -9   5  11        0.05        3.63      4.02 o 
  -8   5  11       81.29       62.70     15.44 o 
  -7   5  11      116.58       92.45     17.98 o 
  -6   5  11      768.79      757.85     33.07 o 
  -5   5  11       47.94       41.13      9.67 o 
  -4   5  11      125.93      133.39      6.66 o 
  -3   5  11        2.88        3.27      1.15 o 
  -2   5  11     3072.28     3180.78     66.74 o 
  -1   5  11      663.13      647.58     17.31 o 
   0   5  11      225.43      249.16     11.64 o 
   1   5  11      400.38      379.44     15.00 o 
   2   5  11       34.65       40.19     10.08 o 
   3   5  11        7.78        8.17      4.12 o 
   4   5  11       26.06       22.87      7.01 o 
   5   5  11        0.78        1.39      5.62 o 
   6   5  11       25.27       19.14      6.00 o 
   7   5  11        0.20        3.19      3.88 o 
   8   5  11       20.31       32.04     47.53 o 
 -13   6  11      298.44      309.48     15.88 o 
 -12   6  11      155.23      148.41     27.08 o 
 -11   6  11       44.01       35.23     10.82 o 
 -10   6  11        5.80       10.75      5.50 o 
  -9   6  11      305.80      324.37     15.28 o 
  -8   6  11       36.16       30.61      8.74 o 
  -7   6  11      206.80      233.12     11.46 o 
  -6   6  11      340.85      331.91     13.83 o 
  -5   6  11       60.27       38.89      9.54 o 
  -4   6  11      108.74      100.00     10.77 o 
  -3   6  11        0.17        3.24      2.97 o 
  -2   6  11       74.38       75.92      9.92 o 
  -1   6  11      315.40      310.46      8.42 o 
   0   6  11       67.82       60.99      9.54 o 
   1   6  11      116.75      121.33      9.40 o 
   2   6  11       63.36       50.39     14.19 o 
   3   6  11       81.17       66.71     20.69 o 
   4   6  11      119.78      101.99     27.78 o 
   5   6  11      134.29      131.62     12.03 o 
   6   6  11        1.08        3.02      3.66 o 
   7   6  11       18.37       12.50     11.10 o 
 -13   7  11       44.64       30.10     14.48 o 
 -12   7  11        0.08        9.03      5.78 o 
 -11   7  11        4.70        6.75      6.50 o 
 -10   7  11       25.67       20.52      6.82 o 
  -9   7  11       11.75       10.75      5.47 o 
  -8   7  11        2.10        6.53      6.02 o 
  -7   7  11        2.30        2.73      3.49 o 
  -6   7  11       82.92       75.47     16.78 o 
  -5   7  11       27.95       27.07      8.54 o 
  -4   7  11      208.28      208.03     10.03 o 
  -3   7  11        3.95        2.06      1.93 o 
  -2   7  11      235.42      243.60     14.29 o 
  -1   7  11       29.51       30.17      5.35 o 
   0   7  11       18.74       18.22      5.12 o 
   1   7  11        0.13       11.04     11.63 o 
   2   7  11       33.38       25.67      7.44 o 
   3   7  11       33.33       24.57      9.29 o 
   4   7  11        0.32        5.56      4.09 o 
   5   7  11       22.77       17.75     13.89 o 
   6   7  11       14.67       10.17     13.36 o 
 -12   8  11        7.33        6.62      7.17 o 
 -11   8  11        3.71        6.43      4.99 o 
 -10   8  11        0.67        5.10      4.45 o 
  -9   8  11        6.40        5.56      4.18 o 
  -8   8  11        0.24        3.02      3.04 o 
  -7   8  11       35.83       39.06      8.82 o 
  -6   8  11       36.83       26.74      6.97 o 
  -5   8  11      116.08       88.63     23.99 o 
  -4   8  11       29.68       28.86      9.97 o 
  -3   8  11        2.26        5.78      3.20 o 
  -2   8  11       55.26       51.60     10.61 o 
  -1   8  11       17.64        7.59      3.50 o 
   0   8  11        0.18        2.97      3.41 o 
   1   8  11       45.52       48.54     15.66 o 
   2   8  11       27.15       32.07     12.29 o 
   3   8  11       78.15      106.50     54.51 o 
   4   8  11        1.60        4.99      6.91 o 
   5   8  11       11.24       14.36      6.85 o 
 -12   9  11        7.99        6.58     12.30 o 
 -11   9  11       36.78       36.30     21.21 o 
 -10   9  11       26.79       30.80     11.80 o 
  -9   9  11        0.10        4.29      3.90 o 
  -8   9  11       34.97       23.21      7.29 o 
  -7   9  11       98.84       87.01     18.85 o 
  -6   9  11       49.26       43.16      8.84 o 
  -5   9  11        6.48        7.45      3.38 o 
  -4   9  11       19.65       21.10      9.29 o 
  -3   9  11        0.90        2.66      2.79 o 
  -2   9  11       18.63       14.56      7.05 o 
  -1   9  11      148.16      155.36     74.39 o 
   0   9  11        3.17        2.73      7.51 o 
   1   9  11       56.42       50.26     28.39 o 
   2   9  11       94.71       93.47     46.87 o 
   3   9  11       12.99       13.43      8.91 o 
   4   9  11       10.81       21.87     16.02 o 
   0  10  11       17.21       12.17      9.97 o 
   1  10  11        0.45       -3.32      8.84 o 
   2  10  11        3.35        8.51      7.65 o 
   3 -13  12       12.57       16.56      9.06 o 
   4 -13  12        0.85       -2.93     12.37 o 
   5 -13  12        5.07        5.77      4.06 o 
  -1 -12  12       69.29       50.60     22.73 o 
   0 -12  12        3.41        0.43      4.22 o 
   1 -12  12        2.43        6.78      5.52 o 
   2 -12  12      157.88      158.77     35.03 o 
   3 -12  12        5.58        6.24      3.90 o 
   4 -12  12       47.91       50.58     20.87 o 
   5 -12  12        2.26        5.27      6.29 o 
   6 -12  12      132.99      137.67     36.59 o 
   7 -12  12       30.29       27.93     12.77 o 
   8 -12  12       56.27       38.36     15.06 o 
  -3 -11  12        2.84        7.32      5.37 o 
  -2 -11  12       55.01       30.98     16.17 o 
  -1 -11  12        4.92       10.12      6.58 o 
   0 -11  12       18.22       15.14      4.63 o 
   1 -11  12      119.55      134.07     39.41 o 
   2 -11  12       59.90       71.69     21.60 o 
   3 -11  12       39.60       43.72     14.14 o 
   4 -11  12       10.00       13.72      8.04 o 
   5 -11  12      120.42      137.77     31.45 o 
   6 -11  12        1.21        3.44      4.36 o 
   7 -11  12      151.14      122.95     35.02 o 
   8 -11  12       40.67       42.63     10.25 o 
   9 -11  12        9.88        1.89      4.77 o 
  -4 -10  12       85.32       58.60     27.76 o 
  -3 -10  12      104.26       65.60     26.77 o 
  -2 -10  12       30.14       32.09     18.71 o 
  -1 -10  12       49.35       50.00     15.18 o 
   0 -10  12       32.43       27.63      9.78 o 
   1 -10  12        5.73       11.53      6.04 o 
   2 -10  12       25.04       28.69     10.21 o 
   3 -10  12        1.82        4.65      6.33 o 
   4 -10  12        3.92       10.89      6.08 o 
   5 -10  12       24.97       25.77      8.16 o 
   6 -10  12      244.48      209.19     36.20 o 
   7 -10  12        0.14        7.57      4.44 o 
   8 -10  12       76.89       64.40     18.18 o 
   9 -10  12        0.54        6.11      2.88 o 
  10 -10  12        0.40        3.93      5.18 o 
  -5  -9  12      118.56       89.66     38.62 o 
  -4  -9  12        0.01        2.48      5.67 o 
  -3  -9  12        5.27       13.75      8.91 o 
  -2  -9  12       27.15       29.77      8.38 o 
  -1  -9  12        0.25        3.75      5.03 o 
   0  -9  12       20.16       20.57      7.18 o 
   1  -9  12      161.43      152.75     28.23 o 
   2  -9  12       70.64       78.67     17.84 o 
   3  -9  12      101.59       75.65     39.22 o 
   4  -9  12        7.62       10.76      4.08 o 
   5  -9  12      207.68      175.36     16.64 o 
   6  -9  12        4.70        9.79      4.17 o 
   7  -9  12      875.75      897.55     24.71 o 
   8  -9  12       18.85       22.40      6.15 o 
   9  -9  12      149.99      168.74     21.05 o 
  10  -9  12        0.49        6.32      4.76 o 
  -7  -8  12       11.76        8.39      6.02 o 
  -6  -8  12        7.38        6.36      5.97 o 
  -5  -8  12       14.56       10.93      5.06 o 
  -4  -8  12       98.13       83.04     21.50 o 
  -3  -8  12       28.25       29.68      9.26 o 
  -2  -8  12       34.36       30.68     11.86 o 
  -1  -8  12        0.04        5.29      5.07 o 
   0  -8  12       48.63       51.06     13.38 o 
   1  -8  12       19.63       20.03      7.16 o 
   2  -8  12      143.16      137.52     28.01 o 
   3  -8  12        5.33        6.21      3.33 o 
   4  -8  12        1.15        8.40      6.75 o 
   5  -8  12        5.49        7.23      3.17 o 
   6  -8  12      737.35      669.22     21.78 o 
   7  -8  12        2.34        6.37      3.43 o 
   8  -8  12       29.80       19.79      7.85 o 
   9  -8  12        1.69        1.64      5.38 o 
  10  -8  12      121.11      132.68     22.06 o 
  11  -8  12        6.73        7.14      2.35 o 
  -8  -7  12        4.72        5.46      3.92 o 
  -7  -7  12        0.00        1.01      3.73 o 
  -6  -7  12      124.30      112.24     36.22 o 
  -5  -7  12      190.66      179.02     30.81 o 
  -4  -7  12       56.93       54.17     18.80 o 
  -3  -7  12       38.01       38.18     12.38 o 
  -2  -7  12        7.45       10.56      5.55 o 
  -1  -7  12       89.40       83.87     18.85 o 
   0  -7  12       36.08       35.05      9.97 o 
   1  -7  12      527.29      564.94     30.42 o 
   2  -7  12       47.49       43.63     10.01 o 
   3  -7  12      132.44      120.76     22.30 o 
   4  -7  12      215.60      230.09     30.33 o 
   5  -7  12       27.43       19.09      6.00 o 
   6  -7  12        0.00        3.32      3.93 o 
   7  -7  12      429.21      369.06     19.05 o 
   8  -7  12        6.90       12.66      4.90 o 
   9  -7  12        6.20        7.11      3.94 o 
  10  -7  12        0.29        5.23      4.77 o 
  11  -7  12       24.03       23.66      7.65 o 
  -8  -6  12        0.42        3.48      4.19 o 
  -7  -6  12       65.66       58.42     16.89 o 
  -6  -6  12        3.40        9.04      4.87 o 
  -5  -6  12       38.62       32.17      7.42 o 
  -4  -6  12       79.99       82.66     13.36 o 
  -3  -6  12        4.92        8.03      5.76 o 
  -2  -6  12       98.76      103.42     21.90 o 
  -1  -6  12      329.83      342.25     21.21 o 
   0  -6  12     1389.39     1467.61     61.77 o 
   1  -6  12        0.31        3.03      4.90 o 
   2  -6  12       82.53       88.19     17.26 o 
   3  -6  12       14.72       16.91      5.02 o 
   4  -6  12      107.41       89.14     13.53 o 
   5  -6  12        3.08        3.68      3.64 o 
   6  -6  12     1061.51     1051.42     33.22 o 
   7  -6  12       27.37       32.02      9.61 o 
   8  -6  12        0.34        5.50      4.42 o 
   9  -6  12        5.94        6.64      3.88 o 
  10  -6  12        6.58        4.35      4.57 o 
  11  -6  12       33.87       23.34     12.75 o 
  -9  -5  12        0.89        5.78      2.71 o 
  -8  -5  12        0.77        2.49      6.43 o 
  -7  -5  12       61.19       45.96     14.43 o 
  -6  -5  12        1.82       11.00      5.56 o 
  -5  -5  12       94.75       90.39     24.82 o 
  -4  -5  12       12.27        8.58      5.75 o 
  -3  -5  12        6.09        4.16      5.34 o 
  -2  -5  12      248.82      261.92     14.06 o 
  -1  -5  12      550.81      528.19     18.20 o 
   0  -5  12      117.48      132.15     25.81 o 
   1  -5  12      995.83     1064.45     34.71 o 
   2  -5  12      250.20      266.11     16.96 o 
   3  -5  12        6.27        4.01      2.85 o 
   4  -5  12       16.45       11.61      4.43 o 
   5  -5  12        4.11        9.88      3.71 o 
   6  -5  12      204.57      190.30     18.46 o 
   7  -5  12       80.53       63.73     11.44 o 
   8  -5  12        4.62        5.80      3.78 o 
   9  -5  12        3.54        5.03      3.73 o 
  10  -5  12      189.48      205.81     35.46 o 
  11  -5  12      287.35      295.68     15.84 o 
 -10  -4  12       22.11       20.63      7.01 o 
  -9  -4  12       37.28       26.92     12.64 o 
  -8  -4  12      101.65       77.57     25.59 o 
  -7  -4  12        1.20        2.00      4.95 o 
  -6  -4  12      113.43       95.28     20.43 o 
  -5  -4  12      447.99      473.85     18.73 o 
  -4  -4  12        6.68        7.91      4.19 o 
  -3  -4  12      138.78      135.63     10.77 o 
  -2  -4  12        6.23       10.03      4.45 o 
  -1  -4  12      226.23      237.38     12.60 o 
   0  -4  12      125.33      126.26     13.55 o 
   1  -4  12       88.23       93.46     12.00 o 
   2  -4  12        1.87        3.94      2.88 o 
   3  -4  12       39.70       42.85      9.71 o 
   4  -4  12       17.92       22.03      5.46 o 
   5  -4  12       18.47       19.99      4.51 o 
   6  -4  12       17.77       14.25      3.93 o 
   7  -4  12        1.83        5.40      3.49 o 
   8  -4  12       84.94       66.20     18.45 o 
   9  -4  12       15.44       18.15      6.47 o 
  11  -4  12       28.88       26.10     12.96 o 
 -10  -3  12       58.93       65.46     23.59 o 
  -9  -3  12        9.17        9.60      5.53 o 
  -8  -3  12        6.63       16.98      5.93 o 
  -7  -3  12        0.48        2.61      4.35 o 
  -6  -3  12      361.12      368.52     18.56 o 
  -5  -3  12      477.64      475.13     15.53 o 
  -4  -3  12        3.49        2.95      3.90 o 
  -3  -3  12      667.83      676.08     22.73 o 
  -2  -3  12      106.19      111.05      4.84 o 
  -1  -3  12      509.53      510.14     25.99 o 
   0  -3  12      147.90      142.68     15.46 o 
   1  -3  12      970.26      934.50     23.70 o 
   2  -3  12        0.42        1.96      0.99 o 
   3  -3  12       30.64       33.86      6.89 o 
   4  -3  12      127.88      126.82     12.43 o 
   5  -3  12       81.86      100.80     13.45 o 
   6  -3  12        0.41        2.15      2.71 o 
   7  -3  12       22.18       18.70      5.09 o 
   8  -3  12      113.77       99.34     24.61 o 
   9  -3  12       87.99       63.30     18.58 o 
  10  -3  12        2.90        4.59      3.46 o 
  11  -3  12        0.03        3.51      5.78 o 
 -11  -2  12       30.60       28.26      9.09 o 
 -10  -2  12        6.09        8.80      3.69 o 
  -9  -2  12       67.33       83.82     22.63 o 
  -8  -2  12        4.34        3.99      2.92 o 
  -7  -2  12        1.14        4.99      3.66 o 
  -6  -2  12     2612.71     2779.12    102.18 o 
  -5  -2  12      627.86      660.21     28.65 o 
  -4  -2  12      600.01      604.93     38.33 o 
  -3  -2  12        7.96        5.98      2.58 o 
  -2  -2  12        1.20        1.34      2.04 o 
  -1  -2  12       95.88       89.61      5.35 o 
   0  -2  12        5.43        6.44      1.88 o 
   1  -2  12      115.49       98.43      9.77 o 
   2  -2  12       87.67       85.54      7.25 o 
   3  -2  12        4.85        3.59      1.46 o 
   4  -2  12      127.07      141.41      8.68 o 
   5  -2  12      161.42      164.32     10.60 o 
   6  -2  12      169.06      172.42     10.86 o 
   7  -2  12      178.20      176.59     10.25 o 
   8  -2  12        7.25        7.56      4.81 o 
   9  -2  12       15.80       12.44      4.57 o 
  10  -2  12       45.23       40.32     17.58 o 
  11  -2  12        0.12        4.13      2.73 o 
 -11  -1  12        5.35        4.78      3.51 o 
 -10  -1  12      175.06      166.27     25.65 o 
  -9  -1  12        4.70        5.43      4.82 o 
  -8  -1  12      234.36      229.24     13.83 o 
  -7  -1  12        3.41        5.11      3.82 o 
  -6  -1  12      176.41      166.71     27.59 o 
  -5  -1  12     1492.40     1544.03     57.13 o 
  -4  -1  12       53.29       57.27      5.65 o 
  -3  -1  12      112.58      109.11     13.56 o 
  -2  -1  12        4.12        2.72      1.99 o 
  -1  -1  12      579.54      548.64     31.64 o 
   0  -1  12       61.16       83.91     21.95 o 
   1  -1  12      225.54      221.06     39.42 o 
   2  -1  12       30.90       22.88      3.87 o 
   3  -1  12        0.17        2.17      1.25 o 
   4  -1  12        0.65        2.60      1.71 o 
   5  -1  12     1114.66     1160.91     39.71 o 
   6  -1  12      181.17      186.75     10.72 o 
   7  -1  12        0.03        1.11      2.51 o 
   8  -1  12       10.13       10.23      6.75 o 
   9  -1  12       15.53       12.34      6.04 o 
  10  -1  12      112.12       73.12     37.31 o 
 -12   0  12      245.62      233.43     38.58 o 
 -11   0  12       58.29       37.51     14.17 o 
 -10   0  12        0.82        2.98      5.52 o 
  -9   0  12        0.29        8.26      4.79 o 
  -8   0  12      109.15       97.86     27.63 o 
  -7   0  12      305.25      343.02     15.44 o 
  -6   0  12      614.27      622.87     30.00 o 
  -5   0  12      245.01      255.34     15.77 o 
  -4   0  12       22.96       15.06      6.70 o 
  -3   0  12      103.59      113.21     28.45 o 
  -2   0  12      198.01      181.69     54.05 o 
  -1   0  12       14.82       14.49      6.26 o 
   0   0  12       11.65       13.08      5.76 o 
   1   0  12       40.31       51.10      9.70 o 
   2   0  12      929.91      657.64    136.07 o 
   3   0  12       83.86       78.12     11.47 o 
   4   0  12     2282.49     2298.81     68.01 o 
   5   0  12        0.01        4.10      1.97 o 
   6   0  12      411.35      375.90     22.56 o 
   7   0  12        2.90       -0.17      4.60 o 
   8   0  12       56.54       42.07     12.13 o 
   9   0  12      131.20      109.87     31.73 o 
  10   0  12        0.95        3.45      3.69 o 
 -12   1  12      293.31      301.74     17.89 o 
 -11   1  12       48.61       35.23     17.04 o 
 -10   1  12        0.84        8.38      4.99 o 
  -9   1  12       54.98       43.69     16.78 o 
  -8   1  12      306.60      305.34     15.09 o 
  -7   1  12        6.32        7.36      4.35 o 
  -6   1  12        0.14        0.95      3.01 o 
  -5   1  12        6.38        5.22      4.52 o 
  -4   1  12      113.09       85.35      8.79 o 
  -3   1  12      220.53      270.64     69.74 o 
  -2   1  12       12.25       10.90      7.45 o 
  -1   1  12      564.94      663.14     37.00 o 
   0   1  12       11.06        9.44      5.15 o 
   1   1  12        8.86       14.27      9.17 o 
   2   1  12      121.61       89.63     13.41 o 
   3   1  12     1208.42     1214.19     41.84 o 
   4   1  12       19.92       21.17      4.74 o 
   5   1  12      850.66      869.11     28.02 o 
   6   1  12        1.20        3.38      4.14 o 
   7   1  12        5.46        7.14      5.38 o 
   8   1  12        8.74        9.51      4.45 o 
   9   1  12        3.01        2.62      2.43 o 
  10   1  12       74.82       68.08     53.38 o 
 -12   2  12        7.81        2.73      5.78 o 
 -11   2  12       53.80       42.96     16.72 o 
 -10   2  12        5.55        4.61      3.44 o 
  -9   2  12        0.94        4.45      2.93 o 
  -8   2  12      124.83      140.15     16.35 o 
  -7   2  12        9.20        8.51      3.37 o 
  -6   2  12      153.08      141.58     11.62 o 
  -5   2  12        1.49        4.38      5.52 o 
  -4   2  12        6.65        3.92      9.24 o 
  -3   2  12       29.58       37.56     11.04 o 
  -2   2  12       39.71       35.63     12.23 o 
  -1   2  12      117.53      154.95     38.77 o 
   0   2  12      242.46      262.79     15.43 o 
   1   2  12        8.90       13.83      4.95 o 
   2   2  12      189.45      145.38     29.84 o 
   3   2  12        0.09        2.13      2.39 o 
   4   2  12      312.92      317.07     19.50 o 
   5   2  12      415.34      438.82     19.63 o 
   6   2  12       24.10       17.14     11.15 o 
   7   2  12       42.54       30.55     16.05 o 
   8   2  12       27.92       20.01     14.43 o 
   9   2  12        6.28       13.03      6.45 o 
 -12   3  12       20.84       15.71      6.61 o 
 -11   3  12      161.70      165.33     34.97 o 
 -10   3  12       18.35       11.59      7.02 o 
  -9   3  12       22.14       19.82      6.86 o 
  -8   3  12       21.60       18.97      7.43 o 
  -7   3  12       26.75       20.94      7.39 o 
  -6   3  12        0.68        3.37      3.00 o 
  -5   3  12      125.01      127.49     15.09 o 
  -4   3  12       13.84       18.35     10.90 o 
  -3   3  12       26.92       41.95     18.28 o 
  -2   3  12      394.80      403.53     20.34 o 
  -1   3  12      318.77      316.68     21.20 o 
   0   3  12        6.51        5.21      4.78 o 
   1   3  12      167.63      148.58     35.07 o 
   2   3  12       18.94       17.05      4.90 o 
   3   3  12       76.83       73.32     10.48 o 
   4   3  12        8.44       13.05      6.32 o 
   5   3  12       39.71       32.26     11.96 o 
   6   3  12        3.65       10.37      5.92 o 
   7   3  12        1.93       -1.86     16.49 o 
   8   3  12       66.02       64.02     31.44 o 
 -13   4  12        0.62       -4.92     11.70 o 
 -12   4  12      159.44      148.36     17.80 o 
 -11   4  12        8.72       14.47      8.84 o 
 -10   4  12        3.39        4.46      2.09 o 
  -9   4  12      105.60       80.21     20.28 o 
  -8   4  12      325.36      316.17     15.49 o 
  -7   4  12        4.56        3.03      2.84 o 
  -6   4  12      255.26      256.79     12.34 o 
  -5   4  12      171.47      169.06      7.85 o 
  -4   4  12        0.01        3.59      5.32 o 
  -3   4  12       24.77       29.25      9.11 o 
  -2   4  12        1.77        4.25      9.04 o 
  -1   4  12      286.47      268.80     25.15 o 
   0   4  12       75.44       91.04     26.08 o 
   1   4  12       17.75       22.27      6.21 o 
   2   4  12       15.82       18.64      6.07 o 
   3   4  12       58.21       52.78     27.32 o 
   4   4  12       18.17       17.56      6.92 o 
   5   4  12       16.52       28.92     15.56 o 
   6   4  12      102.05      104.17     47.33 o 
   7   4  12       57.01       53.72     33.44 o 
   8   4  12        1.67       -1.86     15.16 o 
 -13   5  12       91.15       88.68     39.09 o 
 -12   5  12        7.80       13.23      7.71 o 
 -11   5  12       35.24       26.84     11.63 o 
 -10   5  12       66.98       62.28     19.65 o 
  -9   5  12      115.52       82.12     31.17 o 
  -8   5  12      308.02      271.98     15.97 o 
  -7   5  12      657.01      686.36     28.82 o 
  -6   5  12        0.82        2.24      2.99 o 
  -5   5  12        2.06        3.66      7.65 o 
  -4   5  12        8.53       10.04     10.50 o 
  -3   5  12       72.13       72.26     22.74 o 
  -2   5  12      818.25      736.59     46.47 o 
  -1   5  12     1270.86     1324.45     58.30 o 
   0   5  12        0.53        1.55      6.55 o 
   1   5  12       47.90       38.89     11.50 o 
   2   5  12        0.26        9.37     11.63 o 
   3   5  12        1.91       11.30      6.65 o 
   4   5  12        5.60        7.31     15.09 o 
   5   5  12       10.60        2.06     11.43 o 
   6   5  12       43.73       59.50     19.55 o 
   7   5  12       13.42       15.49     17.02 o 
 -12   6  12       37.21       37.76     27.79 o 
 -11   6  12        0.09       10.24      7.51 o 
 -10   6  12        0.13       -2.73     11.24 o 
  -9   6  12       17.86       13.01      8.24 o 
  -8   6  12     1856.11     1793.14     33.47 o 
  -7   6  12       72.94       39.69     13.56 o 
  -6   6  12       72.59       99.45     30.51 o 
  -5   6  12       50.64       49.33     24.00 o 
  -4   6  12      194.52      170.12     58.17 o 
  -3   6  12      263.24      260.40     57.84 o 
  -2   6  12      219.47      173.71     38.49 o 
  -1   6  12      728.51      793.89     32.11 o 
   0   6  12       35.43       23.00      7.50 o 
   1   6  12        2.17        2.59     13.03 o 
   2   6  12      235.87      228.03     63.16 o 
   3   6  12        0.80       13.16      8.24 o 
   4   6  12      496.14      460.64     29.92 o 
   5   6  12       12.01       10.30     10.77 o 
   6   6  12       76.70       78.65     41.42 o 
 -12   7  12        1.83      -11.77     12.63 o 
 -11   7  12       13.26       23.47      9.11 o 
 -10   7  12       23.56       22.94      9.11 o 
  -9   7  12      263.34      245.04     54.18 o 
  -8   7  12      186.78      179.83     63.16 o 
  -7   7  12      433.04      376.47     84.76 o 
  -6   7  12        0.73        4.52      7.31 o 
  -5   7  12       52.25       64.42     23.13 o 
  -4   7  12        0.11        6.98      6.18 o 
  -3   7  12      114.18      104.17     52.65 o 
  -2   7  12        1.61       -1.60      6.25 o 
  -1   7  12       48.61       37.24      8.58 o 
   0   7  12        0.30        4.44      2.72 o 
   1   7  12        7.21        8.24     10.10 o 
   2   7  12       29.74       30.38     14.23 o 
   3   7  12       51.15       59.17     26.19 o 
   4   7  12      119.85       97.39     76.72 o 
   5   7  12       25.01        7.71      6.85 o 
 -12   8  12        0.99       -0.53     11.24 o 
 -11   8  12       11.80       13.76      7.18 o 
 -10   8  12        7.55       17.48     10.30 o 
  -9   8  12      201.34      232.21     52.78 o 
  -8   8  12      270.11      258.01     71.67 o 
  -7   8  12       20.36        9.97      5.05 o 
  -6   8  12       42.60       34.37     11.83 o 
  -5   8  12       11.80        5.19      6.12 o 
  -4   8  12       28.48       26.92     11.10 o 
  -3   8  12       32.61       34.44     15.89 o 
  -2   8  12        4.02        6.05      5.65 o 
  -1   8  12       22.31       17.49      7.28 o 
   0   8  12       28.76       39.16     25.59 o 
   1   8  12       47.21       49.46     27.32 o 
   2   8  12       67.97       68.08     36.56 o 
   3   8  12        7.10        4.32     11.77 o 
   4   8  12        6.06        6.78     13.10 o 
 -11   9  12        0.22       13.50     10.84 o 
 -10   9  12       20.04       29.92     14.69 o 
  -9   9  12        8.76        3.32     10.97 o 
  -8   9  12       62.59       73.73     24.66 o 
  -7   9  12        0.36        8.04      7.51 o 
  -6   9  12       15.60       17.22      8.64 o 
  -5   9  12        7.78        7.58     11.10 o 
  -4   9  12        2.64        8.91      5.45 o 
  -3   9  12       50.72       33.37     14.76 o 
  -1   9  12        8.25       18.35     13.83 o 
   0   9  12        0.11       -0.66     11.04 o 
   1   9  12       15.69       19.48      9.97 o 
   2   9  12        0.02       -3.32      9.51 o 
   3   9  12        1.65        2.06      6.12 o 
 -11  10  12        4.89       13.16      8.11 o 
 -10  10  12        4.46       12.50     11.90 o 
  -9  10  12       37.86       19.08     14.69 o 
  -8  10  12       82.76       50.59     24.66 o 
  -7  10  12       74.64       75.32     40.69 o 
   0  10  12        6.91        9.11     10.50 o 
   1  10  12       37.29       26.33     23.73 o 
   1 -12  13       90.82       65.95     35.18 o 
   2 -12  13        1.03        6.58      5.35 o 
   3 -12  13       12.44       11.82      5.56 o 
   4 -12  13       12.18       13.89      9.01 o 
   5 -12  13      107.30       64.57     30.23 o 
   6 -12  13        5.25        4.81      3.46 o 
  -2 -11  13        2.92        7.76      5.09 o 
  -1 -11  13        4.61        7.46      5.78 o 
   0 -11  13      106.90       96.85     37.26 o 
   1 -11  13       14.79       20.16      9.69 o 
   2 -11  13       56.05       49.11     20.86 o 
   3 -11  13        5.12        8.05      7.00 o 
   4 -11  13        0.28        1.99      4.20 o 
   5 -11  13      136.96      126.01     29.86 o 
   6 -11  13        2.06        6.28      4.65 o 
   7 -11  13        0.10        1.03      4.49 o 
   8 -11  13      142.14       73.86     35.73 o 
  -3 -10  13        1.23        1.68      3.04 o 
  -2 -10  13        7.36        7.74      6.93 o 
  -1 -10  13        1.35        6.12      5.78 o 
   0 -10  13        0.01        5.96      4.36 o 
   1 -10  13        1.07        7.02      8.04 o 
   2 -10  13       19.57       25.19     11.48 o 
   3 -10  13        5.69        7.44      6.41 o 
   4 -10  13        0.15        1.94      4.77 o 
   5 -10  13      156.41      132.69     28.98 o 
   6 -10  13       68.06       60.10     20.27 o 
   7 -10  13      447.74      424.84     39.01 o 
   8 -10  13        0.20        6.18      3.31 o 
   9 -10  13       20.58       11.92      6.59 o 
  -5  -9  13       34.82       26.15     11.40 o 
  -4  -9  13        4.47        8.68      6.50 o 
  -3  -9  13        0.02        7.14      4.29 o 
  -2  -9  13        0.85        6.21      6.27 o 
  -1  -9  13       26.10       26.96     10.25 o 
   0  -9  13      110.81       98.79     26.48 o 
   1  -9  13       35.42       43.87     11.11 o 
   2  -9  13      142.89      130.87     35.24 o 
   3  -9  13        0.06        4.76      6.24 o 
   4  -9  13        6.21        6.35      3.88 o 
   5  -9  13       73.57       64.63     14.70 o 
   6  -9  13      184.61      172.37     13.91 o 
   7  -9  13      140.32      122.58     24.87 o 
   8  -9  13       12.34       10.36      5.39 o 
   9  -9  13        3.39        7.04      3.86 o 
  -6  -8  13      136.55      100.34     39.70 o 
  -5  -8  13      268.22      254.67     28.99 o 
  -4  -8  13        2.16        8.92      8.67 o 
  -3  -8  13       13.62       13.57      5.57 o 
  -2  -8  13       13.39       18.83      7.00 o 
  -1  -8  13        0.30        1.98      3.55 o 
   0  -8  13       56.74       57.04     15.72 o 
   1  -8  13      104.95       99.65     21.69 o 
   2  -8  13       91.43       85.45     28.42 o 
   3  -8  13      308.17      302.82     19.62 o 
   4  -8  13        0.31        3.22      3.88 o 
   5  -8  13       17.90       10.23      4.64 o 
   6  -8  13      125.79      107.92     23.40 o 
   7  -8  13        0.17        2.28      3.64 o 
   8  -8  13        0.00        0.25      4.52 o 
   9  -8  13        0.37        3.45      3.33 o 
  10  -8  13        3.97        5.70      3.05 o 
  -7  -7  13        0.70        5.44      3.66 o 
  -6  -7  13       11.24       12.38      6.06 o 
  -5  -7  13       22.00       13.60      5.31 o 
  -4  -7  13        7.63       12.11      7.10 o 
  -3  -7  13      165.68      170.54     22.87 o 
  -2  -7  13      176.08      156.76     12.63 o 
  -1  -7  13      295.29      337.55     41.72 o 
   0  -7  13     1225.18     1305.40     45.81 o 
   1  -7  13       12.36       14.01      5.72 o 
   2  -7  13       78.92       67.67     18.48 o 
   3  -7  13        1.22        3.69      2.34 o 
   4  -7  13      125.28      134.13     22.14 o 
   5  -7  13       26.31       23.19      5.73 o 
   6  -7  13        1.15        2.45      5.32 o 
   7  -7  13       24.77       25.76      6.22 o 
   8  -7  13        7.52        6.83      4.20 o 
   9  -7  13        2.53        4.02      3.42 o 
  10  -7  13        0.65        3.30      3.98 o 
  -8  -6  13        7.19        7.31      4.35 o 
  -7  -6  13      214.71      214.07     31.01 o 
  -6  -6  13        7.89        3.81      5.12 o 
  -5  -6  13       78.22       52.24     14.47 o 
  -4  -6  13       12.88       13.59     14.09 o 
  -3  -6  13      165.83      172.94     14.04 o 
  -2  -6  13        0.13        0.75      3.27 o 
  -1  -6  13     1512.53     1608.43     59.52 o 
   0  -6  13       12.17       11.63      6.10 o 
   1  -6  13      454.23      463.68     15.83 o 
   2  -6  13        0.00        2.00      3.07 o 
   3  -6  13       49.05       46.16     10.38 o 
   4  -6  13       18.74       23.35      5.26 o 
   5  -6  13       16.56       14.27      5.08 o 
   6  -6  13       47.33       36.25      9.86 o 
   7  -6  13       13.63        9.12      4.57 o 
   8  -6  13        9.69        6.60      3.43 o 
   9  -6  13        0.01        1.89      4.82 o 
  10  -6  13        0.57        5.90      3.47 o 
  -9  -5  13        2.20        6.11      5.50 o 
  -8  -5  13        7.22        7.36      3.92 o 
  -7  -5  13      146.94      144.79     32.30 o 
  -6  -5  13        0.10        2.94      5.66 o 
  -5  -5  13       87.35       90.37     27.70 o 
  -4  -5  13      252.00      252.00     15.99 o 
  -3  -5  13       32.47       31.83     10.70 o 
  -2  -5  13      781.27      816.75     35.05 o 
  -1  -5  13       39.45       45.84     10.99 o 
   0  -5  13      711.03      728.87     33.63 o 
   1  -5  13      153.03      155.01      9.73 o 
   2  -5  13        8.63       12.63      3.31 o 
   3  -5  13        0.08        4.03      2.18 o 
   4  -5  13       27.95       38.11      8.69 o 
   5  -5  13        5.78        6.06      3.92 o 
   6  -5  13       26.68       20.88      5.58 o 
   7  -5  13       45.12       38.32     11.70 o 
   8  -5  13        0.07        1.18      4.13 o 
   9  -5  13       16.36        8.81      4.75 o 
  10  -5  13      274.08      311.08     21.12 o 
  -9  -4  13        0.73        2.42      3.77 o 
  -8  -4  13       25.08       27.67     11.04 o 
  -7  -4  13      105.77       83.40     25.68 o 
  -6  -4  13       90.61       86.50     20.52 o 
  -5  -4  13      774.63      850.16     20.86 o 
  -4  -4  13       36.49       34.03      8.37 o 
  -3  -4  13      121.59      119.56     25.36 o 
  -2  -4  13       61.97       64.91     13.36 o 
  -1  -4  13       58.37       52.60     15.21 o 
   0  -4  13        1.70        4.94      4.79 o 
   1  -4  13       25.51       32.44      7.95 o 
   2  -4  13        6.01       11.55      5.78 o 
   3  -4  13      190.54      199.33     17.36 o 
   4  -4  13        9.24       15.30      4.76 o 
   5  -4  13       53.44       46.81     12.92 o 
   6  -4  13       16.07       20.07      5.58 o 
   7  -4  13       22.48       28.79      7.70 o 
   8  -4  13        5.43        5.47      3.31 o 
   9  -4  13      327.35      350.38     30.74 o 
  10  -4  13       11.31       11.64      6.56 o 
 -10  -3  13       71.77       43.64     23.84 o 
  -9  -3  13        6.57        5.11      3.85 o 
  -8  -3  13        0.97        4.13      2.94 o 
  -7  -3  13        7.29        7.45      7.78 o 
  -6  -3  13      167.30      156.24     11.42 o 
  -5  -3  13        0.00        5.79      3.96 o 
  -4  -3  13        2.87        1.79      5.42 o 
  -3  -3  13       13.39       12.49      4.65 o 
  -2  -3  13       54.28       50.01      9.96 o 
  -1  -3  13      100.96       95.60     11.93 o 
   0  -3  13      413.64      389.19     12.72 o 
   1  -3  13       26.72       29.67      6.37 o 
   2  -3  13       37.70       35.71      8.06 o 
   3  -3  13      202.86      200.26     27.53 o 
   4  -3  13        2.36        0.92      3.49 o 
   5  -3  13       20.32       17.98      5.60 o 
   6  -3  13      155.74      142.36     18.78 o 
   7  -3  13        2.04        4.06      3.57 o 
   8  -3  13       21.10       16.69      5.32 o 
   9  -3  13       40.48       31.00     13.91 o 
  10  -3  13      111.59       73.73     59.63 o 
 -10  -2  13       20.33       19.22      7.50 o 
  -9  -2  13       64.89       45.93     16.36 o 
  -8  -2  13       21.85       19.47      5.96 o 
  -7  -2  13       11.74       10.48      6.47 o 
  -6  -2  13       98.89      105.07     21.00 o 
  -5  -2  13       44.25       42.24     12.03 o 
  -4  -2  13      317.55      340.58     11.94 o 
  -3  -2  13        2.11        4.72      4.85 o 
  -2  -2  13        1.88        4.91      3.32 o 
  -1  -2  13       62.66       60.48      8.94 o 
   0  -2  13        1.05        6.59      6.47 o 
   1  -2  13      168.95      153.00     26.82 o 
   2  -2  13        7.62        8.99      5.18 o 
   3  -2  13        3.76        4.13      3.24 o 
   4  -2  13        1.95        2.89      2.79 o 
   5  -2  13      612.66      684.93     23.22 o 
   6  -2  13       12.40       13.71      5.46 o 
   7  -2  13      396.15      393.79     18.65 o 
   8  -2  13       14.86        8.91      5.05 o 
   9  -2  13       39.39       47.47     18.95 o 
  10  -2  13        0.00        0.47      8.91 o 
 -11  -1  13        0.03        6.11      4.28 o 
 -10  -1  13       46.16       35.39     14.23 o 
  -9  -1  13        1.82        2.76      2.95 o 
  -8  -1  13       32.11       26.61      8.80 o 
  -7  -1  13       61.85       65.75     21.16 o 
  -6  -1  13      529.64      552.68     24.62 o 
  -5  -1  13       60.12       57.35      9.25 o 
  -4  -1  13       70.86       54.94     11.01 o 
  -3  -1  13      145.90      107.56     18.68 o 
  -2  -1  13      295.91      300.75     78.18 o 
  -1  -1  13        4.44        3.12      5.85 o 
   0  -1  13       98.40      128.19     35.58 o 
   1  -1  13      163.18      195.66     37.52 o 
   2  -1  13      201.24      206.19     41.13 o 
   3  -1  13       15.81       13.44      4.49 o 
   4  -1  13      126.71      123.57      9.69 o 
   5  -1  13      246.71      227.18      9.86 o 
   6  -1  13      105.75       91.13     17.53 o 
   7  -1  13        7.76        6.65      4.99 o 
   8  -1  13        0.04        1.60      7.84 o 
   9  -1  13        2.82        8.97     14.63 o 
  10  -1  13        0.13        4.39      9.17 o 
 -11   0  13       86.48       57.57     35.10 o 
 -10   0  13       74.58       67.01     21.66 o 
  -9   0  13        4.45        9.46      3.50 o 
  -8   0  13       92.88       89.10     20.14 o 
  -7   0  13       43.86       37.05     11.46 o 
  -6   0  13      111.03      112.89      8.14 o 
  -5   0  13       39.63       35.91     15.86 o 
  -4   0  13        0.01        1.10      0.79 o 
  -3   0  13      214.50      209.54     68.74 o 
  -2   0  13        2.73        5.05      6.45 o 
  -1   0  13       21.85       25.98      7.43 o 
   0   0  13       42.07       58.49     10.98 o 
   1   0  13      107.40      120.39     26.22 o 
   2   0  13        0.20        1.92      5.86 o 
   3   0  13        4.12        9.04      6.19 o 
   4   0  13      210.59      237.00     17.18 o 
   5   0  13       57.34       51.58     15.01 o 
   6   0  13       22.84       21.14      7.27 o 
   7   0  13       30.23       25.20     28.32 o 
   8   0  13       15.87       16.82     12.76 o 
   9   0  13      171.03      148.58    111.15 o 
 -12   1  13       43.35       41.08     23.40 o 
 -11   1  13        0.68        3.06      6.32 o 
 -10   1  13        0.11        7.65      6.71 o 
  -9   1  13       20.48       15.68      6.65 o 
  -8   1  13        0.04        4.85      6.32 o 
  -7   1  13       31.14       24.96      7.96 o 
  -6   1  13       15.03       13.04      4.95 o 
  -5   1  13       20.18       23.73      8.97 o 
  -4   1  13        1.00       -4.59     12.56 o 
  -3   1  13        4.73       14.03     10.70 o 
  -2   1  13     1439.35     1458.63     77.18 o 
  -1   1  13       27.15       34.85      9.50 o 
   0   1  13       12.56       13.23      4.86 o 
   1   1  13       29.71       40.10     10.86 o 
   2   1  13       51.43       52.68     13.83 o 
   3   1  13        0.90        8.61      6.89 o 
   4   1  13       14.84       17.14      6.44 o 
   5   1  13       37.01       34.96     10.32 o 
   6   1  13       20.45       16.29      9.24 o 
   7   1  13        2.50       10.24     10.04 o 
   8   1  13      122.08      185.74     31.31 o 
   9   1  13        0.00       12.56     15.76 o 
 -12   2  13        0.11        7.11      8.31 o 
 -11   2  13        8.47       10.70     13.63 o 
 -10   2  13       73.55       61.49     23.80 o 
  -9   2  13       21.53       24.27     18.75 o 
  -8   2  13       20.40       25.06      9.51 o 
  -7   2  13       38.58       23.93     11.97 o 
  -6   2  13       93.89       83.30     21.47 o 
  -5   2  13       27.79       33.64     16.35 o 
  -4   2  13        0.49       10.10      6.85 o 
  -3   2  13      430.85      426.53     25.73 o 
  -2   2  13       21.84       25.53     15.96 o 
  -1   2  13       16.36       14.19     11.14 o 
   0   2  13      503.43      532.26     21.24 o 
   1   2  13      532.22      591.27     31.26 o 
   2   2  13      247.82      276.60     13.76 o 
   3   2  13       37.42       45.74     12.23 o 
   4   2  13       49.92       37.06      9.60 o 
   5   2  13        2.39       19.55     32.04 o 
   6   2  13       60.65       66.88     34.84 o 
   7   2  13      125.53      109.69     52.32 o 
   8   2  13        3.61       -1.93     13.43 o 
 -12   3  13       77.14       68.27     34.37 o 
 -11   3  13       53.60       54.45     20.08 o 
 -10   3  13       15.86       14.63      9.17 o 
  -9   3  13       11.37       11.50      5.92 o 
  -8   3  13       73.90       53.72     21.41 o 
  -7   3  13       17.03       19.35      7.91 o 
  -6   3  13      184.93      176.70     67.81 o 
  -5   3  13      160.57      133.09     49.19 o 
  -4   3  13        4.11        6.78      8.51 o 
  -3   3  13       32.64       41.02     24.00 o 
  -2   3  13       48.79       45.14     19.08 o 
  -1   3  13      527.22      558.48     22.38 o 
   0   3  13     1700.57     1769.13     75.12 o 
   1   3  13      478.34      482.77     18.89 o 
   2   3  13        0.00        0.79      4.25 o 
   3   3  13       14.14       14.82      6.46 o 
   4   3  13       55.91       51.46     22.67 o 
   5   3  13       12.52        7.78      8.44 o 
   6   3  13      205.25      232.01     32.84 o 
   7   3  13        1.87       14.23     20.61 o 
   8   3  13        0.05        4.32     10.24 o 
 -12   4  13       69.79       67.21     40.09 o 
 -11   4  13        6.18       11.77      6.18 o 
 -10   4  13        0.92       17.62     10.90 o 
  -9   4  13       35.45       26.59     13.23 o 
  -8   4  13        0.87        8.97      9.31 o 
  -7   4  13      417.11      386.65     93.94 o 
  -6   4  13      152.91      125.98     32.44 o 
  -5   4  13       14.55       10.90      7.18 o 
  -4   4  13        0.15        1.86      5.19 o 
  -3   4  13       16.96       11.37      7.38 o 
  -2   4  13      114.12      107.36     36.10 o 
  -1   4  13     1212.92     1276.79     57.73 o 
   0   4  13      740.78      784.67     32.99 o 
   1   4  13      637.65      604.34     28.93 o 
   2   4  13        3.56        6.55      3.98 o 
   3   4  13       56.58       56.91     19.08 o 
   4   4  13      247.53      250.43     29.92 o 
   5   4  13        4.73        5.65     10.30 o 
   6   4  13       33.72       26.33     15.82 o 
   7   4  13        5.11       16.55     10.37 o
[truncated: 65,152 more chars]
